# Supplementary material for: Risk-based screening and prognostic analysis for second primary malignancies in kidney cancer patients: a retrospective cohort study based on large-scale population and Mendelian randomization analysis
Source: Int J Med Sci. 2025 Oct 24;22(16):4432–50. doi: 10.7150/ijms.118457 (PMC12595329; doi:10.7150/ijms.118457)
Supplement: Supplementary file 2 — Supplementary tables 1-4, 7-12. [file ijmsv22p4432s2.xlsx]

## Sheet: Table S1
Table S1. The sources for all statistical summary datasets used in this study.
Consortium	Phenotype	Cases	Controls	PMID	GWAS ID
GWAS catalog	Kidney cancer (Renal cell carcinoma)	10784	20406	28598434	GCST004710
GWAS catalog	Gastric cancer	1029	475087	34594039	GCST90018849
GWAS catalog	Colorectal cancer	6581	463421	34594039	GCST90018808
FinnGen	Hepatocellular carcinoma	609	345118	/	finngen_R11_C3_HEPATOCELLU_CARC_EXALLC
TRICL	Lung cancer	29863	55586	/	ieu-a-987
GWAS catalog	Prostate cancer	79148	61106	29892016	GCST006085
FinnGen	Bladder cancer	2574	345118	/	finngen_R11_C3_BLADDER_EXALLC
GWAS catalog	Skin cancer	25928	466275	34594039	GCST90018921
GWAS catalog	Thyroid cancer	1054	490920	34594039	GCST90018929
FinnGen	Eye and adnexa cancer	256	345118	/	finngen_R11_C3_EYE_ADNEXA_EXALLC
FinnGen	Adrenal gland cancer	120	345118	/	finngen_R11_C3_ADRENAL_GLAND_EXALLC
GWAS catalog	Pancreatic cancer	1196	475049	34594039	GCST90018893
GWAS catalog	Hepatocellular carcinoma	775	1332	349023341	GCST90092003
GWAS catalog	Eye and adnexa cancer	183	456165	34737426	GCST90041860
GWAS catalog	Adrenal gland cancer	119	456229	34737426	GCST90043609
GTEx v8	cis-eQTL from Kidney_Cortex	73	/	32913098	/
TCGA	Kidney Renal Clear Cell Carcinoma	506	/	/	/

## Sheet: Table S2
Table S2. SIRs of the SPM of kidney cancer patients (Both male and female).
Page type	Sex	Selected Events	Latency	Observed	Expected	O/E	CI Lower	CI Upper	Excess Risk	Persons	Person Years at Risk	Mean Person Years at Risk	Mean Age at Exposure	Mean Date of Exposure	Mean Age at Event	Mean Date of Event
MPSir OE Page	Male and female	All Sites	Total	23788	16754.1	1.42#	1.4	1.44	61.63	190285	1.1413e+06	6	61.25	2011.58	68.9	2013.98
MPSir OE Page	Male and female	All Sites excluding Non-Melanoma Skin	Total	23655	16672.4	1.42#	1.4	1.44	61.18	190285	1.1413e+06	6	61.25	2011.58	68.87	2013.98
MPSir OE Page	Male and female	All Solid Tumors	Total	20897	14482	1.44#	1.42	1.46	56.21	190285	1.1413e+06	6	61.25	2011.58	68.57	2013.95
MPSir OE Page	Male and female	Oral Cavity and Pharynx	Total	441	444.27	0.99	0.9	1.09	-0.03	190285	1.1413e+06	6	61.25	2011.58	67.94	2014.23
MPSir OE Page	Male and female	Lip	Total	24	29.59	0.81	0.52	1.21	-0.05	190285	1.1413e+06	6	61.25	2011.58	70.36	2015.32
MPSir OE Page	Male and female	Tongue	Total	128	139.02	0.92	0.77	1.09	-0.1	190285	1.1413e+06	6	61.25	2011.58	69.46	2014.14
MPSir OE Page	Male and female	Salivary Gland	Total	66	47.09	1.40#	1.08	1.78	0.17	190285	1.1413e+06	6	61.25	2011.58	72.63	2014.26
MPSir OE Page	Male and female	Floor of Mouth, and Gum and Other Mouth	Total	72	78.14	0.92	0.72	1.16	-0.05	190285	1.1413e+06	6	61.25	2011.58	67.37	2014.58
MPSir OE Page	Male and female	Floor of Mouth	Total	18	19.67	0.91	0.54	1.45	-0.01	190285	1.1413e+06	6	61.25	2011.58	63.33	2012.65
MPSir OE Page	Male and female	Gum and Other Mouth	Total	54	58.47	0.92	0.69	1.21	-0.04	190285	1.1413e+06	6	61.25	2011.58	68.72	2015.22
MPSir OE Page	Male and female	Tonsil	Total	83	77.84	1.07	0.85	1.32	0.05	190285	1.1413e+06	6	61.25	2011.58	63.79	2013.74
MPSir OE Page	Male and female	Pharynx	Total	58	63.16	0.92	0.7	1.19	-0.05	190285	1.1413e+06	6	61.25	2011.58	65.09	2014.59
MPSir OE Page	Male and female	Nasopharynx	Total	18	15.74	1.14	0.68	1.81	0.02	190285	1.1413e+06	6	61.25	2011.58	59.45	2014.29
MPSir OE Page	Male and female	Oropharynx	Total	20	21.68	0.92	0.56	1.42	-0.01	190285	1.1413e+06	6	61.25	2011.58	68.14	2016.69
MPSir OE Page	Male and female	Hypopharynx	Total	20	25.75	0.78	0.47	1.2	-0.05	190285	1.1413e+06	6	61.25	2011.58	67.12	2012.77
MPSir OE Page	Male and female	Other Oral Cavity and Pharynx	Total	10	9.42	1.06	0.51	1.95	0.01	190285	1.1413e+06	6	61.25	2011.58	66.79	2011.87
MPSir OE Page	Male and female	Digestive System	Total	3685	3155.25	1.17#	1.13	1.21	4.64	190285	1.1413e+06	6	61.25	2011.58	70.3	2014.06
MPSir OE Page	Male and female	Esophagus	Total	200	201.63	0.99	0.86	1.14	-0.01	190285	1.1413e+06	6	61.25	2011.58	71.04	2013.64
MPSir OE Page	Male and female	Stomach	Total	337	280.23	1.20#	1.08	1.34	0.5	190285	1.1413e+06	6	61.25	2011.58	70.61	2013.95
MPSir OE Page	Male and female	Small Intestine	Total	177	85.7	2.07#	1.77	2.39	0.8	190285	1.1413e+06	6	61.25	2011.58	68.89	2014.82
MPSir OE Page	Male and female	Colon, Rectum and Anus	Total	1563	1531	1.02	0.97	1.07	0.28	190285	1.1413e+06	6	61.25	2011.58	70.69	2013.55
MPSir OE Page	Male and female	Colon and Rectum	Total	1506	1473.1	1.02	0.97	1.08	0.29	190285	1.1413e+06	6	61.25	2011.58	70.8	2013.5
MPSir OE Page	Male and female	Colon excluding Rectum	Total	1114	1060.16	1.05	0.99	1.11	0.47	190285	1.1413e+06	6	61.25	2011.58	71.73	2013.46
MPSir OE Page	Male and female	Cecum	Total	212	231.41	0.92	0.8	1.05	-0.17	190285	1.1413e+06	6	61.25	2011.58	73.12	2013.74
MPSir OE Page	Male and female	Appendix	Total	45	29.11	1.55#	1.13	2.07	0.14	190285	1.1413e+06	6	61.25	2011.58	65.72	2016.02
MPSir OE Page	Male and female	Ascending Colon	Total	239	209.97	1.14	1	1.29	0.25	190285	1.1413e+06	6	61.25	2011.58	73.67	2013.23
MPSir OE Page	Male and female	Hepatic Flexure	Total	60	52.62	1.14	0.87	1.47	0.06	190285	1.1413e+06	6	61.25	2011.58	73.61	2013.23
MPSir OE Page	Male and female	Transverse Colon	Total	137	104.12	1.32#	1.1	1.56	0.29	190285	1.1413e+06	6	61.25	2011.58	72.58	2013.57
MPSir OE Page	Male and female	Splenic Flexure	Total	31	32.32	0.96	0.65	1.36	-0.01	190285	1.1413e+06	6	61.25	2011.58	71.74	2015.31
MPSir OE Page	Male and female	Descending Colon	Total	65	61.5	1.06	0.82	1.35	0.03	190285	1.1413e+06	6	61.25	2011.58	68.66	2012.89
MPSir OE Page	Male and female	Sigmoid Colon	Total	270	264.88	1.02	0.9	1.15	0.04	190285	1.1413e+06	6	61.25	2011.58	69.89	2012.77
MPSir OE Page	Male and female	Large Intestine, NOS	Total	55	74.22	0.74#	0.56	0.96	-0.17	190285	1.1413e+06	6	61.25	2011.58	71.31	2014.27
MPSir OE Page	Male and female	Rectum and Rectosigmoid Junction	Total	392	412.94	0.95	0.86	1.05	-0.18	190285	1.1413e+06	6	61.25	2011.58	68.18	2013.62
MPSir OE Page	Male and female	Rectosigmoid Junction	Total	82	100.04	0.82	0.65	1.02	-0.16	190285	1.1413e+06	6	61.25	2011.58	68.57	2013.35
MPSir OE Page	Male and female	Rectum	Total	310	312.9	0.99	0.88	1.11	-0.03	190285	1.1413e+06	6	61.25	2011.58	68.08	2013.69
MPSir OE Page	Male and female	Anus, Anal Canal and Anorectum	Total	57	57.91	0.98	0.75	1.28	-0.01	190285	1.1413e+06	6	61.25	2011.58	67.6	2014.79
MPSir OE Page	Male and female	Rectum, Rectosig Junct, Anus, Anal Canal and Anorectum	Total	449	470.84	0.95	0.87	1.05	-0.19	190285	1.1413e+06	6	61.25	2011.58	68.11	2013.77
MPSir OE Page	Male and female	Liver, Gallbladder, Intrahep Bile Duct and Other Biliary	Total	682	480.64	1.42#	1.31	1.53	1.76	190285	1.1413e+06	6	61.25	2011.58	68.75	2014.51
MPSir OE Page	Male and female	Liver	Total	491	318.04	1.54#	1.41	1.69	1.52	190285	1.1413e+06	6	61.25	2011.58	67.31	2014.46
MPSir OE Page	Male and female	Gallbladder	Total	51	41.16	1.24	0.92	1.63	0.09	190285	1.1413e+06	6	61.25	2011.58	71.87	2014.26
MPSir OE Page	Male and female	Intrahep and Extrahep Bile Ducts, and Other Biliary	Total	140	121.45	1.15	0.97	1.36	0.16	190285	1.1413e+06	6	61.25	2011.58	72.64	2014.79
MPSir OE Page	Male and female	Intrahepatic Bile Duct	Total	50	46.04	1.09	0.81	1.43	0.03	190285	1.1413e+06	6	61.25	2011.58	71.48	2016.39
MPSir OE Page	Male and female	Other Biliary	Total	90	75.4	1.19	0.96	1.47	0.13	190285	1.1413e+06	6	61.25	2011.58	73.28	2013.9
MPSir OE Page	Male and female	Pancreas	Total	648	520.46	1.25#	1.15	1.34	1.12	190285	1.1413e+06	6	61.25	2011.58	71.2	2014.65
MPSir OE Page	Male and female	Retroperitoneum	Total	21	11.98	1.75#	1.08	2.68	0.08	190285	1.1413e+06	6	61.25	2011.58	64.54	2014.07
MPSir OE Page	Male and female	Peritoneum, Omentum and Mesentery	Total	18	15.47	1.16	0.69	1.84	0.02	190285	1.1413e+06	6	61.25	2011.58	70	2015.13
MPSir OE Page	Male and female	Other Digestive Organs	Total	39	28.13	1.39	0.99	1.9	0.1	190285	1.1413e+06	6	61.25	2011.58	70.66	2016.35
MPSir OE Page	Male and female	Respiratory System	Total	3036	2483.96	1.22#	1.18	1.27	4.84	190285	1.1413e+06	6	61.25	2011.58	71.26	2013.96
MPSir OE Page	Male and female	Nose, Nasal Cavity and Middle Ear	Total	25	24.42	1.02	0.66	1.51	0.01	190285	1.1413e+06	6	61.25	2011.58	72.26	2015
MPSir OE Page	Male and female	Larynx	Total	131	137.99	0.95	0.79	1.13	-0.06	190285	1.1413e+06	6	61.25	2011.58	69.1	2013.92
MPSir OE Page	Male and female	Pleura	Total	1	1.19	0.84	0.02	4.7	0	190285	1.1413e+06	6	61.25	2011.58	60.81	2018.79
MPSir OE Page	Male and female	Lung, Bronchus, Trachea, Mediastinum and Other Resp Org	Total	2879	2320.36	1.24#	1.2	1.29	4.89	190285	1.1413e+06	6	61.25	2011.58	71.35	2013.95
MPSir OE Page	Male and female	Lung and Bronchus	Total	2873	2316.55	1.24#	1.2	1.29	4.88	190285	1.1413e+06	6	61.25	2011.58	71.36	2013.95
MPSir OE Page	Male and female	Trachea	Total	3	1.84	1.63	0.34	4.76	0.01	190285	1.1413e+06	6	61.25	2011.58	73.45	2013.82
MPSir OE Page	Male and female	Mediastinum and Other Respiratory Organs	Total	3	1.97	1.53	0.31	4.46	0.01	190285	1.1413e+06	6	61.25	2011.58	63.7	2013.23
MPSir OE Page	Male and female	Bones and Joints	Total	26	17	1.53	1	2.24	0.08	190285	1.1413e+06	6	61.25	2011.58	62.43	2014.66
MPSir OE Page	Male and female	Soft Tissue including Heart	Total	127	99.22	1.28#	1.07	1.52	0.24	190285	1.1413e+06	6	61.25	2011.58	67.81	2014.66
MPSir OE Page	Male and female	Skin excluding Basal and Squamous	Total	1002	938.58	1.07#	1	1.14	0.56	190285	1.1413e+06	6	61.25	2011.58	71.56	2014.09
MPSir OE Page	Male and female	Melanoma of the Skin	Total	869	856.93	1.01	0.95	1.08	0.11	190285	1.1413e+06	6	61.25	2011.58	71.15	2014.06
MPSir OE Page	Male and female	Other Non-Epithelial Skin	Total	133	81.65	1.63#	1.36	1.93	0.45	190285	1.1413e+06	6	61.25	2011.58	74.19	2014.34
MPSir OE Page	Male and female	Breast	Total	1571	1493.44	1.05#	1	1.11	0.68	190285	1.1413e+06	6	61.25	2011.58	69.06	2014.22
MPSir OE Page	Male and female	Female Genital System	Total	588	570.47	1.03	0.95	1.12	0.15	190285	1.1413e+06	6	61.25	2011.58	67.83	2014.28
MPSir OE Page	Male and female	Cervix Uteri	Total	44	48.82	0.9	0.65	1.21	-0.04	190285	1.1413e+06	6	61.25	2011.58	62.01	2013.14
MPSir OE Page	Male and female	Corpus and Uterus, NOS	Total	357	324.79	1.1	0.99	1.22	0.28	190285	1.1413e+06	6	61.25	2011.58	67.51	2014.46
MPSir OE Page	Male and female	Corpus Uteri	Total	348	313.88	1.11	1	1.23	0.3	190285	1.1413e+06	6	61.25	2011.58	67.43	2014.43
MPSir OE Page	Male and female	Uterus, NOS	Total	9	10.91	0.82	0.38	1.57	-0.02	190285	1.1413e+06	6	61.25	2011.58	70.62	2015.36
MPSir OE Page	Male and female	Ovary	Total	121	133.26	0.91	0.75	1.08	-0.11	190285	1.1413e+06	6	61.25	2011.58	69.68	2013.63
MPSir OE Page	Male and female	Vagina	Total	8	9.73	0.82	0.36	1.62	-0.02	190285	1.1413e+06	6	61.25	2011.58	75.04	2014.46
MPSir OE Page	Male and female	Vulva	Total	36	33.77	1.07	0.75	1.48	0.02	190285	1.1413e+06	6	61.25	2011.58	69.29	2015.35
MPSir OE Page	Male and female	Other Female Genital Organs	Total	22	20.1	1.09	0.69	1.66	0.02	190285	1.1413e+06	6	61.25	2011.58	69.46	2015.48
MPSir OE Page	Male and female	Male Genital System	Total	4213	3241.44	1.30#	1.26	1.34	8.51	190285	1.1413e+06	6	61.25	2011.58	68.98	2013.42
MPSir OE Page	Male and female	Prostate	Total	4172	3196.5	1.31#	1.27	1.35	8.55	190285	1.1413e+06	6	61.25	2011.58	69.05	2013.41
MPSir OE Page	Male and female	Testis	Total	15	19.68	0.76	0.43	1.26	-0.04	190285	1.1413e+06	6	61.25	2011.58	49.56	2013.78
MPSir OE Page	Male and female	Penis	Total	15	19.49	0.77	0.43	1.27	-0.04	190285	1.1413e+06	6	61.25	2011.58	67.26	2014.39
MPSir OE Page	Male and female	Other Male Genital Organs	Total	11	5.77	1.91	0.95	3.41	0.05	190285	1.1413e+06	6	61.25	2011.58	69.2	2015.94
MPSir OE Page	Male and female	Urinary System	Total	5169	1624.92	3.18#	3.09	3.27	31.05	190285	1.1413e+06	6	61.25	2011.58	66.13	2014.04
MPSir OE Page	Male and female	Urinary Bladder	Total	1466	973.01	1.51#	1.43	1.59	4.32	190285	1.1413e+06	6	61.25	2011.58	72.94	2013.1
MPSir OE Page	Male and female	Kidney and Renal Pelvis	Total	3657	609.24	6.00#	5.81	6.2	26.7	190285	1.1413e+06	6	61.25	2011.58	63.34	2014.42
MPSir OE Page	Male and female	Renal Pelvis, Ureter and Other Urinary Organs	Total	95	82.43	1.15	0.93	1.41	0.11	190285	1.1413e+06	6	61.25	2011.58	70.71	2013.53
MPSir OE Page	Male and female	Kidney	Total	3608	569.48	6.34#	6.13	6.55	26.62	190285	1.1413e+06	6	61.25	2011.58	63.24	2014.43
MPSir OE Page	Male and female	Renal Pelvis	Total	49	39.76	1.23	0.91	1.63	0.08	190285	1.1413e+06	6	61.25	2011.58	70.97	2013.3
MPSir OE Page	Male and female	Ureter	Total	26	25.09	1.04	0.68	1.52	0.01	190285	1.1413e+06	6	61.25	2011.58	71.62	2013.59
MPSir OE Page	Male and female	Other Urinary Organs	Total	20	17.57	1.14	0.7	1.76	0.02	190285	1.1413e+06	6	61.25	2011.58	68.92	2014.02
MPSir OE Page	Male and female	Eye and Orbit	Total	35	26.83	1.3	0.91	1.81	0.07	190285	1.1413e+06	6	61.25	2011.58	68	2014.75
MPSir OE Page	Male and female	Eye and Orbit - Non-Melanoma	Total	3	5.95	0.5	0.1	1.47	-0.03	190285	1.1413e+06	6	61.25	2011.58	72.53	2012.59
MPSir OE Page	Male and female	Eye and Orbit - Melanoma	Total	32	20.88	1.53#	1.05	2.16	0.1	190285	1.1413e+06	6	61.25	2011.58	67.58	2014.96
MPSir OE Page	Male and female	Brain and Other Nervous System	Total	234	173.75	1.35#	1.18	1.53	0.53	190285	1.1413e+06	6	61.25	2011.58	67.27	2014.34
MPSir OE Page	Male and female	Brain	Total	229	166.79	1.37#	1.2	1.56	0.55	190285	1.1413e+06	6	61.25	2011.58	67.48	2014.33
MPSir OE Page	Male and female	Cranial Nerves Other Nervous System	Total	5	6.96	0.72	0.23	1.68	-0.02	190285	1.1413e+06	6	61.25	2011.58	57.62	2014.89
MPSir OE Page	Male and female	Endocrine System	Total	844	239.78	3.52#	3.29	3.77	5.29	190285	1.1413e+06	6	61.25	2011.58	61.89	2014.22
MPSir OE Page	Male and female	Thyroid	Total	806	222.08	3.63#	3.38	3.89	5.12	190285	1.1413e+06	6	61.25	2011.58	61.65	2014.18
MPSir OE Page	Male and female	Thymus, Adrenal Gland and Other Endocrine	Total	38	17.69	2.15#	1.52	2.95	0.18	190285	1.1413e+06	6	61.25	2011.58	67.09	2015.04
MPSir OE Page	Male and female	Thymus	Total	16	10.47	1.53	0.87	2.48	0.05	190285	1.1413e+06	6	61.25	2011.58	67.56	2015.14
MPSir OE Page	Male and female	Adrenal Gland	Total	13	5.1	2.55#	1.36	4.36	0.07	190285	1.1413e+06	6	61.25	2011.58	66.57	2015.18
MPSir OE Page	Male and female	Other Endocrine	Total	9	2.13	4.23#	1.93	8.03	0.06	190285	1.1413e+06	6	61.25	2011.58	66.98	2014.67
MPSir OE Page	Male and female	All Lymphatic and Hematopoietic Diseases	Total	1946	1518.29	1.28#	1.23	1.34	3.75	190285	1.1413e+06	6	61.25	2011.58	70.69	2014.21
MPSir OE Page	Male and female	Lymphoma	Total	883	746.36	1.18#	1.11	1.26	1.2	190285	1.1413e+06	6	61.25	2011.58	70.33	2014.18
MPSir OE Page	Male and female	Hodgkin Lymphoma	Total	43	38.71	1.11	0.8	1.5	0.04	190285	1.1413e+06	6	61.25	2011.58	67.55	2015.14
MPSir OE Page	Male and female	Hodgkin - Nodal	Total	41	37.6	1.09	0.78	1.48	0.03	190285	1.1413e+06	6	61.25	2011.58	66.46	2015.21
MPSir OE Page	Male and female	Hodgkin - Extranodal	Total	2	1.11	1.8	0.22	6.51	0.01	190285	1.1413e+06	6	61.25	2011.58	89.84	2013.79
MPSir OE Page	Male and female	Non-Hodgkin Lymphoma	Total	840	707.65	1.19#	1.11	1.27	1.16	190285	1.1413e+06	6	61.25	2011.58	70.48	2014.13
MPSir OE Page	Male and female	NHL - Nodal	Total	552	471.75	1.17#	1.07	1.27	0.7	190285	1.1413e+06	6	61.25	2011.58	70.58	2014
MPSir OE Page	Male and female	NHL - Extranodal	Total	288	235.9	1.22#	1.08	1.37	0.46	190285	1.1413e+06	6	61.25	2011.58	70.27	2014.37
MPSir OE Page	Male and female	Myeloma	Total	430	279.98	1.54#	1.39	1.69	1.31	190285	1.1413e+06	6	61.25	2011.58	70.58	2014.07
MPSir OE Page	Male and female	Leukemia	Total	633	491.95	1.29#	1.19	1.39	1.24	190285	1.1413e+06	6	61.25	2011.58	71.26	2014.36
MPSir OE Page	Male and female	Lymphocytic Leukemia	Total	305	247.23	1.23#	1.1	1.38	0.51	190285	1.1413e+06	6	61.25	2011.58	72.33	2014.4
MPSir OE Page	Male and female	Acute Lymphocytic Leukemia	Total	26	16.37	1.59#	1.04	2.33	0.08	190285	1.1413e+06	6	61.25	2011.58	66.54	2014.83
MPSir OE Page	Male and female	Chronic Lymphocytic Leukemia	Total	260	216.13	1.20#	1.06	1.36	0.38	190285	1.1413e+06	6	61.25	2011.58	72.91	2014.3
MPSir OE Page	Male and female	Other Lymphocytic Leukemia	Total	19	14.73	1.29	0.78	2.01	0.04	190285	1.1413e+06	6	61.25	2011.58	72.34	2015.2
MPSir OE Page	Male and female	Non-Lymphocytic Leukemia	Total	328	244.72	1.34#	1.2	1.49	0.73	190285	1.1413e+06	6	61.25	2011.58	70.27	2014.33
MPSir OE Page	Male and female	Acute Non-Lymphocytic Leukemia (ANLL)	Total	200	159.11	1.26#	1.09	1.44	0.36	190285	1.1413e+06	6	61.25	2011.58	70.68	2014.35
MPSir OE Page	Male and female	Myeloid and Monocytic Leukemia	Total	296	218.25	1.36#	1.21	1.52	0.68	190285	1.1413e+06	6	61.25	2011.58	69.84	2014.44
MPSir OE Page	Male and female	Acute Myeloid Leukemia	Total	180	144.44	1.25#	1.07	1.44	0.31	190285	1.1413e+06	6	61.25	2011.58	70.44	2014.51
MPSir OE Page	Male and female	Acute Monocytic Leukemia	Total	8	6.95	1.15	0.5	2.27	0.01	190285	1.1413e+06	6	61.25	2011.58	72.73	2011.93
MPSir OE Page	Male and female	Chronic Myeloid Leukemia	Total	102	61.67	1.65#	1.35	2.01	0.35	190285	1.1413e+06	6	61.25	2011.58	68.53	2014.42
MPSir OE Page	Male and female	Other Myeloid/Monocytic Leukemia	Total	6	5.19	1.16	0.42	2.52	0.01	190285	1.1413e+06	6	61.25	2011.58	69.97	2015.76
MPSir OE Page	Male and female	Other Leukemia	Total	32	26.47	1.21	0.83	1.71	0.05	190285	1.1413e+06	6	61.25	2011.58	74.3	2013.36
MPSir OE Page	Male and female	Other Acute Leukemia	Total	12	7.72	1.55	0.8	2.71	0.04	190285	1.1413e+06	6	61.25	2011.58	72.8	2013.54
MPSir OE Page	Male and female	Aleukemic, Subleukemic and NOS	Total	20	18.74	1.07	0.65	1.65	0.01	190285	1.1413e+06	6	61.25	2011.58	75.19	2013.26
MPSir OE Page	Male and female	Mesothelioma	Total	45	44.75	1.01	0.73	1.35	0	190285	1.1413e+06	6	61.25	2011.58	72.85	2013.71
MPSir OE Page	Male and female	Kaposi Sarcoma	Total	14	10.01	1.4	0.76	2.35	0.03	190285	1.1413e+06	6	61.25	2011.58	73.88	2012.39
MPSir OE Page	Male and female	Miscellaneous	Total	812	672.13	1.21#	1.13	1.29	1.23	190285	1.1413e+06	6	61.25	2011.58	72.21	2014.25

## Sheet: Table S3
Table S3. SIRs of the SPM of kidney cancer patients (Male).
Page type	Sex	Selected Events	Latency	Observed	Expected	O/E	CI Lower	CI Upper	Excess Risk	Persons	Person Years at Risk	Mean Person Years at Risk	Mean Age at Exposure	Mean Date of Exposure	Mean Age at Event	Mean Date of Event
MPSir OE Page	Male	All Sites	Total	16514	11543.8	1.43#	1.41	1.45	70.59	119819	704137	5.88	61	2011.65	68.81	2013.93
MPSir OE Page	Male	All Sites excluding Non-Melanoma Skin	Total	16416	11480.6	1.43#	1.41	1.45	70.09	119819	704137	5.88	61	2011.65	68.78	2013.93
MPSir OE Page	Male	All Solid Tumors	Total	14527	9948.81	1.46#	1.44	1.48	65.02	119819	704137	5.88	61	2011.65	68.51	2013.88
MPSir OE Page	Male	Oral Cavity and Pharynx	Total	369	363.59	1.01	0.91	1.12	0.08	119819	704137	5.88	61	2011.65	67.52	2014.36
MPSir OE Page	Male	Lip	Total	22	24.51	0.9	0.56	1.36	-0.04	119819	704137	5.88	61	2011.65	69.27	2015.59
MPSir OE Page	Male	Tongue	Total	114	114.93	0.99	0.82	1.19	-0.01	119819	704137	5.88	61	2011.65	69.18	2014.2
MPSir OE Page	Male	Salivary Gland	Total	47	36.19	1.3	0.95	1.73	0.15	119819	704137	5.88	61	2011.65	73.31	2014.58
MPSir OE Page	Male	Floor of Mouth, and Gum and Other Mouth	Total	57	55.57	1.03	0.78	1.33	0.02	119819	704137	5.88	61	2011.65	65.77	2015.13
MPSir OE Page	Male	Floor of Mouth	Total	17	15.59	1.09	0.64	1.75	0.02	119819	704137	5.88	61	2011.65	61.78	2012.57
MPSir OE Page	Male	Gum and Other Mouth	Total	40	39.98	1	0.71	1.36	0	119819	704137	5.88	61	2011.65	67.46	2016.21
MPSir OE Page	Male	Tonsil	Total	76	69.67	1.09	0.86	1.37	0.09	119819	704137	5.88	61	2011.65	63.85	2013.76
MPSir OE Page	Male	Pharynx	Total	45	54.74	0.82	0.6	1.1	-0.14	119819	704137	5.88	61	2011.65	64.95	2014.33
MPSir OE Page	Male	Nasopharynx	Total	12	12.99	0.92	0.48	1.61	-0.01	119819	704137	5.88	61	2011.65	59.05	2013.26
MPSir OE Page	Male	Oropharynx	Total	15	18.94	0.79	0.44	1.31	-0.06	119819	704137	5.88	61	2011.65	67.75	2017.08
MPSir OE Page	Male	Hypopharynx	Total	18	22.81	0.79	0.47	1.25	-0.07	119819	704137	5.88	61	2011.65	66.53	2012.74
MPSir OE Page	Male	Other Oral Cavity and Pharynx	Total	8	7.99	1	0.43	1.97	0	119819	704137	5.88	61	2011.65	66.81	2012.59
MPSir OE Page	Male	Digestive System	Total	2566	2207.44	1.16#	1.12	1.21	5.09	119819	704137	5.88	61	2011.65	69.8	2014.14
MPSir OE Page	Male	Esophagus	Total	175	175.14	1	0.86	1.16	0	119819	704137	5.88	61	2011.65	70.73	2013.7
MPSir OE Page	Male	Stomach	Total	248	211.16	1.17#	1.03	1.33	0.52	119819	704137	5.88	61	2011.65	70.66	2014.17
MPSir OE Page	Male	Small Intestine	Total	115	58.92	1.95#	1.61	2.34	0.8	119819	704137	5.88	61	2011.65	68.61	2014.91
MPSir OE Page	Male	Colon, Rectum and Anus	Total	1045	1020.29	1.02	0.96	1.09	0.35	119819	704137	5.88	61	2011.65	70.21	2013.61
MPSir OE Page	Male	Colon and Rectum	Total	1016	990.55	1.03	0.96	1.09	0.36	119819	704137	5.88	61	2011.65	70.31	2013.55
MPSir OE Page	Male	Colon excluding Rectum	Total	746	689.92	1.08#	1.01	1.16	0.8	119819	704137	5.88	61	2011.65	71.08	2013.54
MPSir OE Page	Male	Cecum	Total	129	139.15	0.93	0.77	1.1	-0.14	119819	704137	5.88	61	2011.65	72.23	2013.78
MPSir OE Page	Male	Appendix	Total	29	18.1	1.60#	1.07	2.3	0.15	119819	704137	5.88	61	2011.65	67.55	2016.21
MPSir OE Page	Male	Ascending Colon	Total	157	129.05	1.22#	1.03	1.42	0.4	119819	704137	5.88	61	2011.65	73.68	2013.36
MPSir OE Page	Male	Hepatic Flexure	Total	38	34.68	1.1	0.78	1.5	0.05	119819	704137	5.88	61	2011.65	74.17	2013.24
MPSir OE Page	Male	Transverse Colon	Total	88	67.26	1.31#	1.05	1.61	0.29	119819	704137	5.88	61	2011.65	70.66	2013.91
MPSir OE Page	Male	Splenic Flexure	Total	22	22.6	0.97	0.61	1.47	-0.01	119819	704137	5.88	61	2011.65	69.77	2015.62
MPSir OE Page	Male	Descending Colon	Total	45	43.13	1.04	0.76	1.4	0.03	119819	704137	5.88	61	2011.65	68.21	2012.57
MPSir OE Page	Male	Sigmoid Colon	Total	195	188.57	1.03	0.89	1.19	0.09	119819	704137	5.88	61	2011.65	69.14	2012.86
MPSir OE Page	Male	Large Intestine, NOS	Total	43	47.37	0.91	0.66	1.22	-0.06	119819	704137	5.88	61	2011.65	71.14	2014.15
MPSir OE Page	Male	Rectum and Rectosigmoid Junction	Total	270	300.63	0.9	0.79	1.01	-0.44	119819	704137	5.88	61	2011.65	68.19	2013.58
MPSir OE Page	Male	Rectosigmoid Junction	Total	59	71.64	0.82	0.63	1.06	-0.18	119819	704137	5.88	61	2011.65	68.4	2013.31
MPSir OE Page	Male	Rectum	Total	211	228.99	0.92	0.8	1.05	-0.26	119819	704137	5.88	61	2011.65	68.13	2013.66
MPSir OE Page	Male	Anus, Anal Canal and Anorectum	Total	29	29.74	0.98	0.65	1.4	-0.01	119819	704137	5.88	61	2011.65	66.73	2015.86
MPSir OE Page	Male	Rectum, Rectosig Junct, Anus, Anal Canal and Anorectum	Total	299	330.37	0.91	0.81	1.01	-0.45	119819	704137	5.88	61	2011.65	68.04	2013.8
MPSir OE Page	Male	Liver, Gallbladder, Intrahep Bile Duct and Other Biliary	Total	525	369.13	1.42#	1.3	1.55	2.21	119819	704137	5.88	61	2011.65	67.73	2014.52
MPSir OE Page	Male	Liver	Total	408	266.41	1.53#	1.39	1.69	2.01	119819	704137	5.88	61	2011.65	66.71	2014.43
MPSir OE Page	Male	Gallbladder	Total	22	19.58	1.12	0.7	1.7	0.03	119819	704137	5.88	61	2011.65	67.98	2015.6
MPSir OE Page	Male	Intrahep and Extrahep Bile Ducts, and Other Biliary	Total	95	83.14	1.14	0.92	1.4	0.17	119819	704137	5.88	61	2011.65	72.07	2014.69
MPSir OE Page	Male	Intrahepatic Bile Duct	Total	37	30.73	1.2	0.85	1.66	0.09	119819	704137	5.88	61	2011.65	69.94	2016.22
MPSir OE Page	Male	Other Biliary	Total	58	52.41	1.11	0.84	1.43	0.08	119819	704137	5.88	61	2011.65	73.42	2013.71
MPSir OE Page	Male	Pancreas	Total	416	344.17	1.21#	1.1	1.33	1.02	119819	704137	5.88	61	2011.65	71.06	2014.8
MPSir OE Page	Male	Retroperitoneum	Total	13	8.04	1.62	0.86	2.77	0.07	119819	704137	5.88	61	2011.65	63.8	2014.16
MPSir OE Page	Male	Peritoneum, Omentum and Mesentery	Total	1	1.93	0.52	0.01	2.88	-0.01	119819	704137	5.88	61	2011.65	77.09	2018.62
MPSir OE Page	Male	Other Digestive Organs	Total	28	18.66	1.5	1	2.17	0.13	119819	704137	5.88	61	2011.65	68.6	2016.2
MPSir OE Page	Male	Respiratory System	Total	2006	1716.72	1.17#	1.12	1.22	4.11	119819	704137	5.88	61	2011.65	71	2013.92
MPSir OE Page	Male	Nose, Nasal Cavity and Middle Ear	Total	17	18.13	0.94	0.55	1.5	-0.02	119819	704137	5.88	61	2011.65	72.87	2013.68
MPSir OE Page	Male	Larynx	Total	113	123.36	0.92	0.75	1.1	-0.15	119819	704137	5.88	61	2011.65	68.34	2014.14
MPSir OE Page	Male	Pleura	Total	1	0.91	1.1	0.03	6.15	0	119819	704137	5.88	61	2011.65	60.81	2018.79
MPSir OE Page	Male	Lung, Bronchus, Trachea, Mediastinum and Other Resp Org	Total	1875	1574.33	1.19#	1.14	1.25	4.27	119819	704137	5.88	61	2011.65	71.15	2013.91
MPSir OE Page	Male	Lung and Bronchus	Total	1871	1571.46	1.19#	1.14	1.25	4.25	119819	704137	5.88	61	2011.65	71.15	2013.91
MPSir OE Page	Male	Trachea	Total	2	1.4	1.43	0.17	5.16	0.01	119819	704137	5.88	61	2011.65	69.96	2012.33
MPSir OE Page	Male	Mediastinum and Other Respiratory Organs	Total	2	1.47	1.36	0.17	4.93	0.01	119819	704137	5.88	61	2011.65	66.92	2013.12
MPSir OE Page	Male	Bones and Joints	Total	20	11.89	1.68#	1.03	2.6	0.12	119819	704137	5.88	61	2011.65	63.45	2013.69
MPSir OE Page	Male	Soft Tissue including Heart	Total	98	71.2	1.38#	1.12	1.68	0.38	119819	704137	5.88	61	2011.65	68.74	2014.45
MPSir OE Page	Male	Skin excluding Basal and Squamous	Total	781	727.91	1.07	1	1.15	0.75	119819	704137	5.88	61	2011.65	71.98	2014.15
MPSir OE Page	Male	Melanoma of the Skin	Total	683	664.69	1.03	0.95	1.11	0.26	119819	704137	5.88	61	2011.65	71.62	2014.1
MPSir OE Page	Male	Other Non-Epithelial Skin	Total	98	63.22	1.55#	1.26	1.89	0.49	119819	704137	5.88	61	2011.65	74.54	2014.44
MPSir OE Page	Male	Breast	Total	42	27.04	1.55#	1.12	2.1	0.21	119819	704137	5.88	61	2011.65	68.67	2013.78
MPSir OE Page	Male	Female Genital System	Total	0	0	0	0	0	0	119819	704137	5.88	61	2011.65
MPSir OE Page	Male	Cervix Uteri	Total	0	0	0	0	0	0	119819	704137	5.88	61	2011.65
MPSir OE Page	Male	Corpus and Uterus, NOS	Total	0	0	0	0	0	0	119819	704137	5.88	61	2011.65
MPSir OE Page	Male	Corpus Uteri	Total	0	0	0	0	0	0	119819	704137	5.88	61	2011.65
MPSir OE Page	Male	Uterus, NOS	Total	0	0	0	0	0	0	119819	704137	5.88	61	2011.65
MPSir OE Page	Male	Ovary	Total	0	0	0	0	0	0	119819	704137	5.88	61	2011.65
MPSir OE Page	Male	Vagina	Total	0	0	0	0	0	0	119819	704137	5.88	61	2011.65
MPSir OE Page	Male	Vulva	Total	0	0	0	0	0	0	119819	704137	5.88	61	2011.65
MPSir OE Page	Male	Other Female Genital Organs	Total	0	0	0	0	0	0	119819	704137	5.88	61	2011.65
MPSir OE Page	Male	Male Genital System	Total	4213	3241.44	1.30#	1.26	1.34	13.8	119819	704137	5.88	61	2011.65	68.98	2013.42
MPSir OE Page	Male	Prostate	Total	4172	3196.5	1.31#	1.27	1.35	13.85	119819	704137	5.88	61	2011.65	69.05	2013.41
MPSir OE Page	Male	Testis	Total	15	19.68	0.76	0.43	1.26	-0.07	119819	704137	5.88	61	2011.65	49.56	2013.78
MPSir OE Page	Male	Penis	Total	15	19.49	0.77	0.43	1.27	-0.06	119819	704137	5.88	61	2011.65	67.26	2014.39
MPSir OE Page	Male	Other Male Genital Organs	Total	11	5.77	1.91	0.95	3.41	0.07	119819	704137	5.88	61	2011.65	69.2	2015.94
MPSir OE Page	Male	Urinary System	Total	3878	1342.33	2.89#	2.8	2.98	36.01	119819	704137	5.88	61	2011.65	66.05	2013.99
MPSir OE Page	Male	Urinary Bladder	Total	1235	840.1	1.47#	1.39	1.55	5.61	119819	704137	5.88	61	2011.65	72.63	2013.22
MPSir OE Page	Male	Kidney and Renal Pelvis	Total	2610	468.95	5.57#	5.35	5.78	30.41	119819	704137	5.88	61	2011.65	62.9	2014.36
MPSir OE Page	Male	Renal Pelvis, Ureter and Other Urinary Organs	Total	64	62.08	1.03	0.79	1.32	0.03	119819	704137	5.88	61	2011.65	69.26	2012.78
MPSir OE Page	Male	Kidney	Total	2579	440.15	5.86#	5.64	6.09	30.38	119819	704137	5.88	61	2011.65	62.81	2014.38
MPSir OE Page	Male	Renal Pelvis	Total	31	28.81	1.08	0.73	1.53	0.03	119819	704137	5.88	61	2011.65	69.64	2012.39
MPSir OE Page	Male	Ureter	Total	20	19.04	1.05	0.64	1.62	0.01	119819	704137	5.88	61	2011.65	69.78	2012.91
MPSir OE Page	Male	Other Urinary Organs	Total	13	14.23	0.91	0.49	1.56	-0.02	119819	704137	5.88	61	2011.65	67.54	2013.5
MPSir OE Page	Male	Eye and Orbit	Total	25	19.03	1.31	0.85	1.94	0.08	119819	704137	5.88	61	2011.65	68.82	2014.9
MPSir OE Page	Male	Eye and Orbit - Non-Melanoma	Total	2	4.8	0.42	0.05	1.51	-0.04	119819	704137	5.88	61	2011.65	75.83	2012.41
MPSir OE Page	Male	Eye and Orbit - Melanoma	Total	23	14.23	1.62#	1.02	2.43	0.12	119819	704137	5.88	61	2011.65	68.21	2015.11
MPSir OE Page	Male	Brain and Other Nervous System	Total	154	122.54	1.26#	1.07	1.47	0.45	119819	704137	5.88	61	2011.65	66.65	2014.62
MPSir OE Page	Male	Brain	Total	150	118.11	1.27#	1.07	1.49	0.45	119819	704137	5.88	61	2011.65	66.9	2014.56
MPSir OE Page	Male	Cranial Nerves Other Nervous System	Total	4	4.43	0.9	0.25	2.31	-0.01	119819	704137	5.88	61	2011.65	57.21	2016.64
MPSir OE Page	Male	Endocrine System	Total	421	113.26	3.72#	3.37	4.09	4.37	119819	704137	5.88	61	2011.65	62.85	2014.52
MPSir OE Page	Male	Thyroid	Total	393	101.58	3.87#	3.5	4.27	4.14	119819	704137	5.88	61	2011.65	62.55	2014.49
MPSir OE Page	Male	Thymus, Adrenal Gland and Other Endocrine	Total	28	11.68	2.40#	1.59	3.46	0.23	119819	704137	5.88	61	2011.65	67.03	2014.88
MPSir OE Page	Male	Thymus	Total	12	7.27	1.65	0.85	2.88	0.07	119819	704137	5.88	61	2011.65	68.96	2015.45
MPSir OE Page	Male	Adrenal Gland	Total	10	2.98	3.35#	1.61	6.16	0.1	119819	704137	5.88	61	2011.65	65.75	2014.39
MPSir OE Page	Male	Other Endocrine	Total	6	1.42	4.22#	1.55	9.18	0.07	119819	704137	5.88	61	2011.65	65.32	2014.54
MPSir OE Page	Male	All Lymphatic and Hematopoietic Diseases	Total	1363	1075.91	1.27#	1.2	1.34	4.08	119819	704137	5.88	61	2011.65	70.42	2014.29
MPSir OE Page	Male	Lymphoma	Total	610	518.79	1.18#	1.08	1.27	1.3	119819	704137	5.88	61	2011.65	70.06	2014.16
MPSir OE Page	Male	Hodgkin Lymphoma	Total	29	27.59	1.05	0.7	1.51	0.02	119819	704137	5.88	61	2011.65	66.55	2014.61
MPSir OE Page	Male	Hodgkin - Nodal	Total	27	26.82	1.01	0.66	1.46	0	119819	704137	5.88	61	2011.65	64.83	2014.67
MPSir OE Page	Male	Hodgkin - Extranodal	Total	2	0.77	2.59	0.31	9.34	0.02	119819	704137	5.88	61	2011.65	89.84	2013.79
MPSir OE Page	Male	Non-Hodgkin Lymphoma	Total	581	491.2	1.18#	1.09	1.28	1.28	119819	704137	5.88	61	2011.65	70.23	2014.13
MPSir OE Page	Male	NHL - Nodal	Total	375	328.81	1.14#	1.03	1.26	0.66	119819	704137	5.88	61	2011.65	70.52	2014.02
MPSir OE Page	Male	NHL - Extranodal	Total	206	162.39	1.27#	1.1	1.45	0.62	119819	704137	5.88	61	2011.65	69.7	2014.35
MPSir OE Page	Male	Myeloma	Total	312	198.73	1.57#	1.4	1.75	1.61	119819	704137	5.88	61	2011.65	70.89	2014.4
MPSir OE Page	Male	Leukemia	Total	441	358.39	1.23#	1.12	1.35	1.17	119819	704137	5.88	61	2011.65	70.6	2014.38
MPSir OE Page	Male	Lymphocytic Leukemia	Total	221	183.75	1.20#	1.05	1.37	0.53	119819	704137	5.88	61	2011.65	71.36	2014.45
MPSir OE Page	Male	Acute Lymphocytic Leukemia	Total	15	10.76	1.39	0.78	2.3	0.06	119819	704137	5.88	61	2011.65	68.48	2014.28
MPSir OE Page	Male	Chronic Lymphocytic Leukemia	Total	192	160.74	1.19#	1.03	1.38	0.44	119819	704137	5.88	61	2011.65	71.72	2014.34
MPSir OE Page	Male	Other Lymphocytic Leukemia	Total	14	12.25	1.14	0.62	1.92	0.02	119819	704137	5.88	61	2011.65	69.42	2016.11
MPSir OE Page	Male	Non-Lymphocytic Leukemia	Total	220	174.64	1.26#	1.1	1.44	0.64	119819	704137	5.88	61	2011.65	69.84	2014.31
MPSir OE Page	Male	Acute Non-Lymphocytic Leukemia (ANLL)	Total	131	113.12	1.16	0.97	1.37	0.25	119819	704137	5.88	61	2011.65	70.59	2014.23
MPSir OE Page	Male	Myeloid and Monocytic Leukemia	Total	199	156.7	1.27#	1.1	1.46	0.6	119819	704137	5.88	61	2011.65	69.36	2014.56
MPSir OE Page	Male	Acute Myeloid Leukemia	Total	121	102.85	1.18	0.98	1.41	0.26	119819	704137	5.88	61	2011.65	70.45	2014.52
MPSir OE Page	Male	Acute Monocytic Leukemia	Total	4	5.08	0.79	0.21	2.02	-0.02	119819	704137	5.88	61	2011.65	69.34	2012.68
MPSir OE Page	Male	Chronic Myeloid Leukemia	Total	70	44.95	1.56#	1.21	1.97	0.36	119819	704137	5.88	61	2011.65	67.51	2014.76
MPSir OE Page	Male	Other Myeloid/Monocytic Leukemia	Total	4	3.82	1.05	0.29	2.68	0	119819	704137	5.88	61	2011.65	69.11	2013.95
MPSir OE Page	Male	Other Leukemia	Total	21	17.94	1.17	0.72	1.79	0.04	119819	704137	5.88	61	2011.65	74.36	2012
MPSir OE Page	Male	Other Acute Leukemia	Total	6	5.19	1.16	0.42	2.52	0.01	119819	704137	5.88	61	2011.65	74.42	2009.36
MPSir OE Page	Male	Aleukemic, Subleukemic and NOS	Total	15	12.75	1.18	0.66	1.94	0.03	119819	704137	5.88	61	2011.65	74.33	2013.06
MPSir OE Page	Male	Mesothelioma	Total	38	38.66	0.98	0.7	1.35	-0.01	119819	704137	5.88	61	2011.65	72.83	2013.08
MPSir OE Page	Male	Kaposi Sarcoma	Total	14	8.99	1.56	0.85	2.61	0.07	119819	704137	5.88	61	2011.65	73.88	2012.39
MPSir OE Page	Male	Miscellaneous	Total	526	455.89	1.15#	1.06	1.26	1	119819	704137	5.88	61	2011.65	71.97	2014.27

## Sheet: Table S4
Table S4. SIRs of the SPM of kidney cancer patients (Female).
Page type	Sex	Selected Events	Latency	Observed	Expected	O/E	CI Lower	CI Upper	Excess Risk	Persons	Person Years at Risk	Mean Person Years at Risk	Mean Age at Exposure	Mean Date of Exposure	Mean Age at Event	Mean Date of Event
MPSir OE Page	Female	All Sites	Total	7274	5210.24	1.40#	1.36	1.43	47.21	70466	437162	6.2	61.67	2011.45	69.1	2014.1
MPSir OE Page	Female	All Sites excluding Non-Melanoma Skin	Total	7239	5191.81	1.39#	1.36	1.43	46.83	70466	437162	6.2	61.67	2011.45	69.08	2014.1
MPSir OE Page	Female	All Solid Tumors	Total	6370	4533.18	1.41#	1.37	1.44	42.02	70466	437162	6.2	61.67	2011.45	68.71	2014.1
MPSir OE Page	Female	Oral Cavity and Pharynx	Total	72	80.68	0.89	0.7	1.12	-0.2	70466	437162	6.2	61.67	2011.45	70.1	2013.52
MPSir OE Page	Female	Lip	Total	2	5.09	0.39	0.05	1.42	-0.07	70466	437162	6.2	61.67	2011.45	82.38	2012.37
MPSir OE Page	Female	Tongue	Total	14	24.09	0.58#	0.32	0.97	-0.23	70466	437162	6.2	61.67	2011.45	71.71	2013.65
MPSir OE Page	Female	Salivary Gland	Total	19	10.9	1.74#	1.05	2.72	0.19	70466	437162	6.2	61.67	2011.45	70.95	2013.48
MPSir OE Page	Female	Floor of Mouth, and Gum and Other Mouth	Total	15	22.57	0.66	0.37	1.1	-0.17	70466	437162	6.2	61.67	2011.45	73.46	2012.49
MPSir OE Page	Female	Floor of Mouth	Total	1	4.08	0.24	0.01	1.36	-0.07	70466	437162	6.2	61.67	2011.45	89.59	2013.95
MPSir OE Page	Female	Gum and Other Mouth	Total	14	18.49	0.76	0.41	1.27	-0.1	70466	437162	6.2	61.67	2011.45	72.31	2012.38
MPSir OE Page	Female	Tonsil	Total	7	8.17	0.86	0.34	1.76	-0.03	70466	437162	6.2	61.67	2011.45	63.21	2013.52
MPSir OE Page	Female	Pharynx	Total	13	8.42	1.54	0.82	2.64	0.1	70466	437162	6.2	61.67	2011.45	65.59	2015.51
MPSir OE Page	Female	Nasopharynx	Total	6	2.75	2.18	0.8	4.75	0.07	70466	437162	6.2	61.67	2011.45	60.24	2016.34
MPSir OE Page	Female	Oropharynx	Total	5	2.74	1.83	0.59	4.26	0.05	70466	437162	6.2	61.67	2011.45	69.28	2015.5
MPSir OE Page	Female	Hypopharynx	Total	2	2.94	0.68	0.08	2.46	-0.02	70466	437162	6.2	61.67	2011.45	72.38	2013.04
MPSir OE Page	Female	Other Oral Cavity and Pharynx	Total	2	1.43	1.4	0.17	5.05	0.01	70466	437162	6.2	61.67	2011.45	66.71	2009
MPSir OE Page	Female	Digestive System	Total	1119	947.81	1.18#	1.11	1.25	3.92	70466	437162	6.2	61.67	2011.45	71.46	2013.89
MPSir OE Page	Female	Esophagus	Total	25	26.5	0.94	0.61	1.39	-0.03	70466	437162	6.2	61.67	2011.45	73.19	2013.25
MPSir OE Page	Female	Stomach	Total	89	69.07	1.29#	1.03	1.59	0.46	70466	437162	6.2	61.67	2011.45	70.47	2013.35
MPSir OE Page	Female	Small Intestine	Total	62	26.78	2.32#	1.78	2.97	0.81	70466	437162	6.2	61.67	2011.45	69.41	2014.65
MPSir OE Page	Female	Colon, Rectum and Anus	Total	518	510.71	1.01	0.93	1.11	0.17	70466	437162	6.2	61.67	2011.45	71.64	2013.42
MPSir OE Page	Female	Colon and Rectum	Total	490	482.55	1.02	0.93	1.11	0.17	70466	437162	6.2	61.67	2011.45	71.82	2013.4
MPSir OE Page	Female	Colon excluding Rectum	Total	368	370.24	0.99	0.89	1.1	-0.05	70466	437162	6.2	61.67	2011.45	73.04	2013.3
MPSir OE Page	Female	Cecum	Total	83	92.26	0.9	0.72	1.12	-0.21	70466	437162	6.2	61.67	2011.45	74.5	2013.68
MPSir OE Page	Female	Appendix	Total	16	11.01	1.45	0.83	2.36	0.11	70466	437162	6.2	61.67	2011.45	62.41	2015.69
MPSir OE Page	Female	Ascending Colon	Total	82	80.92	1.01	0.81	1.26	0.02	70466	437162	6.2	61.67	2011.45	73.64	2012.96
MPSir OE Page	Female	Hepatic Flexure	Total	22	17.95	1.23	0.77	1.86	0.09	70466	437162	6.2	61.67	2011.45	72.65	2013.2
MPSir OE Page	Female	Transverse Colon	Total	49	36.86	1.33	0.98	1.76	0.28	70466	437162	6.2	61.67	2011.45	76.03	2012.97
MPSir OE Page	Female	Splenic Flexure	Total	9	9.71	0.93	0.42	1.76	-0.02	70466	437162	6.2	61.67	2011.45	76.56	2014.54
MPSir OE Page	Female	Descending Colon	Total	20	18.37	1.09	0.67	1.68	0.04	70466	437162	6.2	61.67	2011.45	69.66	2013.62
MPSir OE Page	Female	Sigmoid Colon	Total	75	76.31	0.98	0.77	1.23	-0.03	70466	437162	6.2	61.67	2011.45	71.83	2012.51
MPSir OE Page	Female	Large Intestine, NOS	Total	12	26.85	0.45#	0.23	0.78	-0.34	70466	437162	6.2	61.67	2011.45	71.91	2014.71
MPSir OE Page	Female	Rectum and Rectosigmoid Junction	Total	122	112.31	1.09	0.9	1.3	0.22	70466	437162	6.2	61.67	2011.45	68.17	2013.71
MPSir OE Page	Female	Rectosigmoid Junction	Total	23	28.41	0.81	0.51	1.21	-0.12	70466	437162	6.2	61.67	2011.45	69.02	2013.45
MPSir OE Page	Female	Rectum	Total	99	83.9	1.18	0.96	1.44	0.35	70466	437162	6.2	61.67	2011.45	67.97	2013.76
MPSir OE Page	Female	Anus, Anal Canal and Anorectum	Total	28	28.16	0.99	0.66	1.44	0	70466	437162	6.2	61.67	2011.45	68.5	2013.69
MPSir OE Page	Female	Rectum, Rectosig Junct, Anus, Anal Canal and Anorectum	Total	150	140.47	1.07	0.9	1.25	0.22	70466	437162	6.2	61.67	2011.45	68.23	2013.7
MPSir OE Page	Female	Liver, Gallbladder, Intrahep Bile Duct and Other Biliary	Total	157	111.51	1.41#	1.2	1.65	1.04	70466	437162	6.2	61.67	2011.45	72.13	2014.47
MPSir OE Page	Female	Liver	Total	83	51.63	1.61#	1.28	1.99	0.72	70466	437162	6.2	61.67	2011.45	70.25	2014.6
MPSir OE Page	Female	Gallbladder	Total	29	21.58	1.34	0.9	1.93	0.17	70466	437162	6.2	61.67	2011.45	74.82	2013.24
MPSir OE Page	Female	Intrahep and Extrahep Bile Ducts, and Other Biliary	Total	45	38.3	1.17	0.86	1.57	0.15	70466	437162	6.2	61.67	2011.45	73.85	2015.01
MPSir OE Page	Female	Intrahepatic Bile Duct	Total	13	15.31	0.85	0.45	1.45	-0.05	70466	437162	6.2	61.67	2011.45	75.85	2016.88
MPSir OE Page	Female	Other Biliary	Total	32	22.99	1.39	0.95	1.96	0.21	70466	437162	6.2	61.67	2011.45	73.04	2014.24
MPSir OE Page	Female	Pancreas	Total	232	176.28	1.32#	1.15	1.5	1.27	70466	437162	6.2	61.67	2011.45	71.44	2014.39
MPSir OE Page	Female	Retroperitoneum	Total	8	3.95	2.03	0.87	3.99	0.09	70466	437162	6.2	61.67	2011.45	65.73	2013.93
MPSir OE Page	Female	Peritoneum, Omentum and Mesentery	Total	17	13.54	1.26	0.73	2.01	0.08	70466	437162	6.2	61.67	2011.45	69.58	2014.93
MPSir OE Page	Female	Other Digestive Organs	Total	11	9.46	1.16	0.58	2.08	0.04	70466	437162	6.2	61.67	2011.45	75.9	2016.73
MPSir OE Page	Female	Respiratory System	Total	1030	767.24	1.34#	1.26	1.43	6.01	70466	437162	6.2	61.67	2011.45	71.77	2014.02
MPSir OE Page	Female	Nose, Nasal Cavity and Middle Ear	Total	8	6.29	1.27	0.55	2.51	0.04	70466	437162	6.2	61.67	2011.45	70.96	2017.8
MPSir OE Page	Female	Larynx	Total	18	14.63	1.23	0.73	1.94	0.08	70466	437162	6.2	61.67	2011.45	73.88	2012.57
MPSir OE Page	Female	Pleura	Total	0	0.28	0	0	13.17	-0.01	70466	437162	6.2	61.67	2011.45
MPSir OE Page	Female	Lung, Bronchus, Trachea, Mediastinum and Other Resp Org	Total	1004	746.04	1.35#	1.26	1.43	5.9	70466	437162	6.2	61.67	2011.45	71.74	2014.02
MPSir OE Page	Female	Lung and Bronchus	Total	1002	745.09	1.34#	1.26	1.43	5.88	70466	437162	6.2	61.67	2011.45	71.74	2014.01
MPSir OE Page	Female	Trachea	Total	1	0.44	2.25	0.06	12.52	0.01	70466	437162	6.2	61.67	2011.45	80.42	2016.79
MPSir OE Page	Female	Mediastinum and Other Respiratory Organs	Total	1	0.5	2	0.05	11.13	0.01	70466	437162	6.2	61.67	2011.45	57.25	2013.45
MPSir OE Page	Female	Bones and Joints	Total	6	5.11	1.17	0.43	2.56	0.02	70466	437162	6.2	61.67	2011.45	59.03	2017.87
MPSir OE Page	Female	Soft Tissue including Heart	Total	29	28.02	1.03	0.69	1.49	0.02	70466	437162	6.2	61.67	2011.45	64.65	2015.35
MPSir OE Page	Female	Skin excluding Basal and Squamous	Total	221	210.67	1.05	0.92	1.2	0.24	70466	437162	6.2	61.67	2011.45	70.05	2013.91
MPSir OE Page	Female	Melanoma of the Skin	Total	186	192.24	0.97	0.83	1.12	-0.14	70466	437162	6.2	61.67	2011.45	69.45	2013.88
MPSir OE Page	Female	Other Non-Epithelial Skin	Total	35	18.43	1.90#	1.32	2.64	0.38	70466	437162	6.2	61.67	2011.45	73.21	2014.04
MPSir OE Page	Female	Breast	Total	1529	1466.39	1.04	0.99	1.1	1.43	70466	437162	6.2	61.67	2011.45	69.07	2014.24
MPSir OE Page	Female	Female Genital System	Total	588	570.47	1.03	0.95	1.12	0.4	70466	437162	6.2	61.67	2011.45	67.83	2014.28
MPSir OE Page	Female	Cervix Uteri	Total	44	48.82	0.9	0.65	1.21	-0.11	70466	437162	6.2	61.67	2011.45	62.01	2013.14
MPSir OE Page	Female	Corpus and Uterus, NOS	Total	357	324.79	1.1	0.99	1.22	0.74	70466	437162	6.2	61.67	2011.45	67.51	2014.46
MPSir OE Page	Female	Corpus Uteri	Total	348	313.88	1.11	1	1.23	0.78	70466	437162	6.2	61.67	2011.45	67.43	2014.43
MPSir OE Page	Female	Uterus, NOS	Total	9	10.91	0.82	0.38	1.57	-0.04	70466	437162	6.2	61.67	2011.45	70.62	2015.36
MPSir OE Page	Female	Ovary	Total	121	133.26	0.91	0.75	1.08	-0.28	70466	437162	6.2	61.67	2011.45	69.68	2013.63
MPSir OE Page	Female	Vagina	Total	8	9.73	0.82	0.36	1.62	-0.04	70466	437162	6.2	61.67	2011.45	75.04	2014.46
MPSir OE Page	Female	Vulva	Total	36	33.77	1.07	0.75	1.48	0.05	70466	437162	6.2	61.67	2011.45	69.29	2015.35
MPSir OE Page	Female	Other Female Genital Organs	Total	22	20.1	1.09	0.69	1.66	0.04	70466	437162	6.2	61.67	2011.45	69.46	2015.48
MPSir OE Page	Female	Male Genital System	Total	0	0	0	0	0	0	70466	437162	6.2	61.67	2011.45
MPSir OE Page	Female	Prostate	Total	0	0	0	0	0	0	70466	437162	6.2	61.67	2011.45
MPSir OE Page	Female	Testis	Total	0	0	0	0	0	0	70466	437162	6.2	61.67	2011.45
MPSir OE Page	Female	Penis	Total	0	0	0	0	0	0	70466	437162	6.2	61.67	2011.45
MPSir OE Page	Female	Other Male Genital Organs	Total	0	0	0	0	0	0	70466	437162	6.2	61.67	2011.45
MPSir OE Page	Female	Urinary System	Total	1291	282.59	4.57#	4.32	4.82	23.07	70466	437162	6.2	61.67	2011.45	66.38	2014.18
MPSir OE Page	Female	Urinary Bladder	Total	231	132.92	1.74#	1.52	1.98	2.24	70466	437162	6.2	61.67	2011.45	74.59	2012.43
MPSir OE Page	Female	Kidney and Renal Pelvis	Total	1047	140.29	7.46#	7.02	7.93	20.74	70466	437162	6.2	61.67	2011.45	64.46	2014.55
MPSir OE Page	Female	Renal Pelvis, Ureter and Other Urinary Organs	Total	31	20.34	1.52#	1.04	2.16	0.24	70466	437162	6.2	61.67	2011.45	73.72	2015.09
MPSir OE Page	Female	Kidney	Total	1029	129.33	7.96#	7.48	8.46	20.58	70466	437162	6.2	61.67	2011.45	64.31	2014.54
MPSir OE Page	Female	Renal Pelvis	Total	18	10.95	1.64	0.97	2.6	0.16	70466	437162	6.2	61.67	2011.45	73.24	2014.87
MPSir OE Page	Female	Ureter	Total	6	6.05	0.99	0.36	2.16	0	70466	437162	6.2	61.67	2011.45	77.78	2015.87
MPSir OE Page	Female	Other Urinary Organs	Total	7	3.34	2.1	0.84	4.32	0.08	70466	437162	6.2	61.67	2011.45	71.47	2014.96
MPSir OE Page	Female	Eye and Orbit	Total	10	7.8	1.28	0.61	2.36	0.05	70466	437162	6.2	61.67	2011.45	65.96	2014.4
MPSir OE Page	Female	Eye and Orbit - Non-Melanoma	Total	1	1.15	0.87	0.02	4.84	0	70466	437162	6.2	61.67	2011.45	65.92	2012.96
MPSir OE Page	Female	Eye and Orbit - Melanoma	Total	9	6.65	1.35	0.62	2.57	0.05	70466	437162	6.2	61.67	2011.45	65.96	2014.56
MPSir OE Page	Female	Brain and Other Nervous System	Total	80	51.21	1.56#	1.24	1.94	0.66	70466	437162	6.2	61.67	2011.45	68.46	2013.8
MPSir OE Page	Female	Brain	Total	79	48.68	1.62#	1.28	2.02	0.69	70466	437162	6.2	61.67	2011.45	68.57	2013.88
MPSir OE Page	Female	Cranial Nerves Other Nervous System	Total	1	2.53	0.4	0.01	2.2	-0.04	70466	437162	6.2	61.67	2011.45	59.25	2007.87
MPSir OE Page	Female	Endocrine System	Total	423	126.51	3.34#	3.03	3.68	6.78	70466	437162	6.2	61.67	2011.45	60.94	2013.92
MPSir OE Page	Female	Thyroid	Total	413	120.5	3.43#	3.1	3.77	6.69	70466	437162	6.2	61.67	2011.45	60.79	2013.88
MPSir OE Page	Female	Thymus, Adrenal Gland and Other Endocrine	Total	10	6.01	1.66	0.8	3.06	0.09	70466	437162	6.2	61.67	2011.45	67.24	2015.51
MPSir OE Page	Female	Thymus	Total	4	3.19	1.25	0.34	3.21	0.02	70466	437162	6.2	61.67	2011.45	63.38	2014.23
MPSir OE Page	Female	Adrenal Gland	Total	3	2.11	1.42	0.29	4.15	0.02	70466	437162	6.2	61.67	2011.45	69.33	2017.81
MPSir OE Page	Female	Other Endocrine	Total	3	0.71	4.25	0.88	12.42	0.05	70466	437162	6.2	61.67	2011.45	70.28	2014.92
MPSir OE Page	Female	All Lymphatic and Hematopoietic Diseases	Total	583	442.38	1.32#	1.21	1.43	3.22	70466	437162	6.2	61.67	2011.45	71.31	2014.05
MPSir OE Page	Female	Lymphoma	Total	273	227.57	1.20#	1.06	1.35	1.04	70466	437162	6.2	61.67	2011.45	70.95	2014.23
MPSir OE Page	Female	Hodgkin Lymphoma	Total	14	11.12	1.26	0.69	2.11	0.07	70466	437162	6.2	61.67	2011.45	69.62	2016.26
MPSir OE Page	Female	Hodgkin - Nodal	Total	14	10.79	1.3	0.71	2.18	0.07	70466	437162	6.2	61.67	2011.45	69.62	2016.26
MPSir OE Page	Female	Hodgkin - Extranodal	Total	0	0.34	0	0	10.98	-0.01	70466	437162	6.2	61.67	2011.45
MPSir OE Page	Female	Non-Hodgkin Lymphoma	Total	259	216.44	1.20#	1.06	1.35	0.97	70466	437162	6.2	61.67	2011.45	71.02	2014.12
MPSir OE Page	Female	NHL - Nodal	Total	177	142.93	1.24#	1.06	1.43	0.78	70466	437162	6.2	61.67	2011.45	70.7	2013.97
MPSir OE Page	Female	NHL - Extranodal	Total	82	73.51	1.12	0.89	1.38	0.19	70466	437162	6.2	61.67	2011.45	71.72	2014.44
MPSir OE Page	Female	Myeloma	Total	118	81.25	1.45#	1.2	1.74	0.84	70466	437162	6.2	61.67	2011.45	69.75	2013.18
MPSir OE Page	Female	Leukemia	Total	192	133.56	1.44#	1.24	1.66	1.34	70466	437162	6.2	61.67	2011.45	72.79	2014.33
MPSir OE Page	Female	Lymphocytic Leukemia	Total	84	63.48	1.32#	1.06	1.64	0.47	70466	437162	6.2	61.67	2011.45	74.9	2014.27
MPSir OE Page	Female	Acute Lymphocytic Leukemia	Total	11	5.61	1.96	0.98	3.51	0.12	70466	437162	6.2	61.67	2011.45	63.89	2015.58
MPSir OE Page	Female	Chronic Lymphocytic Leukemia	Total	68	55.39	1.23	0.95	1.56	0.29	70466	437162	6.2	61.67	2011.45	76.27	2014.18
MPSir OE Page	Female	Other Lymphocytic Leukemia	Total	5	2.48	2.02	0.65	4.71	0.06	70466	437162	6.2	61.67	2011.45	80.52	2012.65
MPSir OE Page	Female	Non-Lymphocytic Leukemia	Total	108	70.08	1.54#	1.26	1.86	0.87	70466	437162	6.2	61.67	2011.45	71.15	2014.37
MPSir OE Page	Female	Acute Non-Lymphocytic Leukemia (ANLL)	Total	69	45.99	1.50#	1.17	1.9	0.53	70466	437162	6.2	61.67	2011.45	70.83	2014.58
MPSir OE Page	Female	Myeloid and Monocytic Leukemia	Total	97	61.55	1.58#	1.28	1.92	0.81	70466	437162	6.2	61.67	2011.45	70.81	2014.19
MPSir OE Page	Female	Acute Myeloid Leukemia	Total	59	41.59	1.42#	1.08	1.83	0.4	70466	437162	6.2	61.67	2011.45	70.44	2014.49
MPSir OE Page	Female	Acute Monocytic Leukemia	Total	4	1.87	2.14	0.58	5.47	0.05	70466	437162	6.2	61.67	2011.45	76.12	2011.18
MPSir OE Page	Female	Chronic Myeloid Leukemia	Total	32	16.72	1.91#	1.31	2.7	0.35	70466	437162	6.2	61.67	2011.45	70.78	2013.69
MPSir OE Page	Female	Other Myeloid/Monocytic Leukemia	Total	2	1.37	1.45	0.18	5.26	0.01	70466	437162	6.2	61.67	2011.45	71.71	2019.37
MPSir OE Page	Female	Other Leukemia	Total	11	8.53	1.29	0.64	2.31	0.06	70466	437162	6.2	61.67	2011.45	74.18	2015.96
MPSir OE Page	Female	Other Acute Leukemia	Total	6	2.53	2.37	0.87	5.16	0.08	70466	437162	6.2	61.67	2011.45	71.18	2017.72
MPSir OE Page	Female	Aleukemic, Subleukemic and NOS	Total	5	6	0.83	0.27	1.95	-0.02	70466	437162	6.2	61.67	2011.45	77.78	2013.85
MPSir OE Page	Female	Mesothelioma	Total	7	6.09	1.15	0.46	2.37	0.02	70466	437162	6.2	61.67	2011.45	72.98	2017.16
MPSir OE Page	Female	Kaposi Sarcoma	Total	0	1.02	0	0	3.62	-0.02	70466	437162	6.2	61.67	2011.45
MPSir OE Page	Female	Miscellaneous	Total	286	216.25	1.32#	1.17	1.49	1.6	70466	437162	6.2	61.67	2011.45	72.63	2014.22

## Sheet: Table S7
Table S7. Instrumental variables for Kidney cancer.
pval.exposure	chr.exposure	se.exposure	samplesize.exposure	pos.exposure	beta.exposure	SNP	effect_allele.exposure	other_allele.exposure	eaf.exposure
3e-10	1	0.02	31190	50441766	0.1	rs4381241	C	T	0.44
4e-09	2	0.04	31190	144450626	0.22	rs12105918	C	T	0.06
3e-08	3	0.02	31190	40491752	0.1	rs67311347	G	A	0.69
9e-09	3	0.02	31190	169818849	0.1	rs10936602	T	C	0.73
6e-09	8	0.02	31190	23019226	0.1	rs2241261	T	C	0.51
4e-08	10	0.02	31190	103922538	0.11	rs11813268	T	C	0.16
2e-10	11	0.05	31190	108486410	0.34	rs74911261	A	G	0.02
2e-24	14	0.02	31190	72812712	0.19	rs4903064	C	T	0.23

## Sheet: Table S8
Table S8. Results of Steiger filtering analyses.
Outcome	Exposure	steiger_test_pval	steiger_test_direction
Gastric cancer	Kidney cencer	2.82368e-15	TRUE
Colorectal cancer	Kidney cencer	2.60288e-10	TRUE
Hepatocellular carcinoma	Kidney cencer	6.06242e-08	TRUE
Lung cancer	Kidney cencer	5.42128e-08	TRUE
Prostate cancer	Kidney cencer	3.20092e-08	TRUE
Bladder cancer	Kidney cencer	1.99321e-13	TRUE
Skin cancer	Kidney cencer	2.19565e-07	TRUE
Thyroid cancer	Kidney cencer	6.00451e-08	TRUE
Eye and adnexa cancer	Kidney cencer	7.56844e-21	TRUE
Adrenal gland cancer	Kidney cencer	5.81641e-10	TRUE
Pancreatic cancer	Kidney cencer	6.08995e-08	TRUE

## Sheet: Table S9
Table S9. Results of validation analysis for rare cancers.
Outcome	Exposure	SNP N	Method	OR	OR_lci95	OR_uci95	P_val	Q_pval	Egger_intercept_p	PRESSO_Global_p
Adrenal gland cancer	kidney cancer	8	Inverse variance weighted	0.678382247495931	0.20950298045739	2.19663926839089	0.517433968040358	0.0640967933800024	0.645936969437967	0.108333
Adrenal gland cancer	kidney cancer	8	MR Egger	0.310229462431361	0.0102725299275299	9.36890133583608	0.525901796913587
Adrenal gland cancer	kidney cancer	8	Weighted median	0.422659361047992	0.146329586674245	1.22081213746051	0.11153572461139
Adrenal gland cancer	kidney cancer	8	Weighted mode	0.431467796497877	0.126826996912295	1.46786144864308	0.220385966023778
Eye and adnexa cancer	kidney cancer	8	Inverse variance weighted	0.975196901177133	0.491212973012083	1.93604210050472	0.94277333017477	0.639105810870579	0.570175776657698	0.513333
Eye and adnexa cancer	kidney cancer	8	MR Egger	0.570306048271907	0.0869680676555505	3.73986679781956	0.57968809215058
Eye and adnexa cancer	kidney cancer	8	Weighted median	1.18324828816873	0.475219156840753	2.94617018548222	0.717708799655956
Eye and adnexa cancer	kidney cancer	8	Weighted mode	1.69597406073797	0.279346562412225	10.2966293547995	0.58388201059424
Hepatocellular carcinoma	kidney cancer	8	Inverse variance weighted	1.20762122427172	0.741560558657178	1.96659464191611	0.448304328435732	0.288154663949161	0.969913722964871	0.349333
Hepatocellular carcinoma	kidney cancer	8	MR Egger	1.23970405731908	0.302895928420415	5.07390824877722	0.775135240258751
Hepatocellular carcinoma	kidney cancer	8	Weighted median	1.23810340774616	0.687000955793864	2.23129	0.477253680047441
Hepatocellular carcinoma	kidney cancer	8	Weighted mode	1.15842018677467	0.570711218190398	2.35134212602662	0.696061487882243

## Sheet: Table S10
Table S10. The results of TWAS analyses (FUSION) using eQTL data from healthy kidney cortex.
SPM	Ensemeble ID	Gene symbole	PANEL	CHR	BEST.GWAS.ID	BEST.GWAS.Z	EQTL.ID	EQTL.Z	EQTL.GWAS.Z	NSNP	TWAS.Z	TWAS.P	FDR
Bladder cancer	ENSG00000167377	ZNF23	GTExv8.ALL.Kidney_Cortex	16	rs2288486	4.77	rs10500558	-3.66	-4.0673	317	3.9749	7.04e-05	0.0327125
Bladder cancer	ENSG00000167653	PSCA	GTExv8.ALL.Kidney_Cortex	8	rs2920283	5.69	rs2920283	4.91	5.693	405	5.69298	1.25e-08	1.7425e-05
Bladder cancer	ENSG00000253741	LNCOC1	GTExv8.ALL.Kidney_Cortex	8	rs2920283	5.69	rs2585138	-3.91	-4.9145	403	4.91449	8.9e-07	0.00062033
Colorectal cancer	ENSG00000182472	CAPN12	GTExv8.ALL.Kidney_Cortex	19	rs17589359	4.33	rs732135	3.96	3.619	405	4.35549	1.33e-05	0.0185668
Gastric cancer	ENSG00000090316	MAEA	GTExv8.ALL.Kidney_Cortex	4	rs764324	-3.47	rs754758	-3.72	2.0936	387	-5.2747	1.33e-07	4.63505e-05
Gastric cancer	ENSG00000160766	GBAP1	GTExv8.ALL.Kidney_Cortex	1	rs2075571	11.672	rs2066981	3.4	-10.197	323	-8.8707	7.27e-19	5.06719e-16
Gastric cancer	ENSG00000167653	PSCA	GTExv8.ALL.Kidney_Cortex	8	rs2976397	14.64	rs2920283	4.91	13.1975	405	13.1975	9.07e-40	1.26436e-36
Gastric cancer	ENSG00000180155	LYNX1	GTExv8.ALL.Kidney_Cortex	8	rs2976397	14.64	rs7816480	5.81	-6.8857	406	-4.5108	6.46e-06	0.00180105
Gastric cancer	ENSG00000253741	LNCOC1	GTExv8.ALL.Kidney_Cortex	8	rs2976397	14.64	rs2585138	-3.91	-8.7879	403	8.7879	1.52e-18	7.06293e-16
Lung cancer	ENSG00000095917	TPSD1	GTExv8.ALL.Kidney_Cortex	16	rs11640345	3.94	rs17793904	-3.81	3.5214	437	-4.13473	3.55e-05	0.0246015
Lung cancer	ENSG00000272347	Lnc-NKD2-2	GTExv8.ALL.Kidney_Cortex	5	rs465498	-11.45	rs12518095	3.16	4.3315	370	5.3447	9.06e-08	0.000125572
Prostate cancer	ENSG00000065060	BLTP3A	GTExv8.ALL.Kidney_Cortex	6	rs2744961	5.64	rs7756405	4.39	5.5119	360	5.5119	3.55e-08	8.17e-06
Prostate cancer	ENSG00000084207	GSTP1	GTExv8.ALL.Kidney_Cortex	11	rs7952436	4.98	rs7941395	-3.25	3.5556	256	-3.2402	0.001194	0.0432005
Prostate cancer	ENSG00000092036	HAUS4	GTExv8.ALL.Kidney_Cortex	14	rs17122926	-3.72	rs2295687	4.33	3.5375	566	3.6759	0.000237	0.0142303
Prostate cancer	ENSG00000100726	TELO2	GTExv8.ALL.Kidney_Cortex	16	rs2575372	-3.72	rs2294604	-5.44	-3.2651	488	3.4042	0.000664	0.0282293
Prostate cancer	ENSG00000103351	CLUAP1	GTExv8.ALL.Kidney_Cortex	16	rs8044546	-3.41	rs13335490	-3.84	-3.2515	365	3.2515	0.00115	0.042923
Prostate cancer	ENSG00000114770	ABCC5	GTExv8.ALL.Kidney_Cortex	3	rs11545169	3.59	rs1554395	-3.3	-2.2967	477	3.48333	0.000495	0.0235722
Prostate cancer	ENSG00000115761	NOL10	GTExv8.ALL.Kidney_Cortex	2	rs1990613	-8.56	rs12692412	4.89	-6.8642	624	-6.72678	1.73e-11	1.19e-08
Prostate cancer	ENSG00000120068	HOXB8	GTExv8.ALL.Kidney_Cortex	17	rs632824	4.84	rs8079617	3.07	2.7374	394	3.8358	0.000125	0.00822024
Prostate cancer	ENSG00000124116	WFDC3	GTExv8.ALL.Kidney_Cortex	20	rs432448	-4.22	rs2664529	-5.97	-3.5595	525	3.55952	0.000372	0.0214055
Prostate cancer	ENSG00000124713	GNMT	GTExv8.ALL.Kidney_Cortex	6	rs6903229	3.52	rs2395943	5.25	-3.4875	370	-3.4875	0.000488	0.0235722
Prostate cancer	ENSG00000138175	ARL3	GTExv8.ALL.Kidney_Cortex	10	rs12241712	-8.14	rs3824756	-4.17	2.8058	365	-3.3923	0.000693	0.0282293
Prostate cancer	ENSG00000140623	SEPTIN12	GTExv8.ALL.Kidney_Cortex	16	rs1049208	-4.31	rs2075637	4.33	-4.2791	388	-4.2791	1.88e-05	0.00199714
Prostate cancer	ENSG00000141510	TP53	GTExv8.ALL.Kidney_Cortex	17	rs13341562	8.24	rs2302765	-4.58	4.4	502	-4.9867	6.14e-07	0.000121133
Prostate cancer	ENSG00000143412	ANXA9	GTExv8.ALL.Kidney_Cortex	1	rs4379678	-7.28	rs4970972	-3.79	-4.0209	313	4.3104	1.63e-05	0.00199714
Prostate cancer	ENSG00000145029	NICN1	GTExv8.ALL.Kidney_Cortex	3	rs34890793	4.86	rs6778080	-3.44	3.51685	289	-4.16614	3.1e-05	0.00305793
Prostate cancer	ENSG00000155542	SETD9	GTExv8.ALL.Kidney_Cortex	5	rs252894	-4.1	rs7736675	-5.55	-2.88	492	3.3916	0.000695	0.0282293
Prostate cancer	ENSG00000155749	FLACC1	GTExv8.ALL.Kidney_Cortex	2	rs6754084	-5.49	rs10931940	-4	4.05063	345	-4.05063	5.11e-05	0.00470461
Prostate cancer	ENSG00000156853	ZNF689	GTExv8.ALL.Kidney_Cortex	16	rs4787495	-2.86	rs3764322	2.81	-0.1346	193	3.3131	0.000923	0.0354073
Prostate cancer	ENSG00000162039	MEIOB	GTExv8.ALL.Kidney_Cortex	16	rs2575372	-3.72	rs238678	3.63	-2.8174	453	-4.2826	1.85e-05	0.00199714
Prostate cancer	ENSG00000162877	PM20D1	GTExv8.ALL.Kidney_Cortex	1	rs823121	-5.9	rs708724	-3.93	-5.675	376	5.675	1.39e-08	4.8e-06
Prostate cancer	ENSG00000164068	RNF123	GTExv8.ALL.Kidney_Cortex	3	rs34890793	4.86	rs2883059	3.73	3.22222	315	3.22222	0.00127	0.0438467
Prostate cancer	ENSG00000166275	BORCS7	GTExv8.ALL.Kidney_Cortex	10	rs12241712	-8.14	rs9527	-5.19	-4.0319	344	4.0319	5.53e-05	0.00477308
Prostate cancer	ENSG00000178429	RPS3AP5	GTExv8.ALL.Kidney_Cortex	10	rs2505759	-3.12	rs10749486	-3.32	2.9737	499	-3.9866	6.7e-05	0.00542426
Prostate cancer	ENSG00000181031	RPH3AL	GTExv8.ALL.Kidney_Cortex	17	rs684232	10.15	rs8066107	4.72	-2.5417	315	-3.3752	0.000738	0.0291194
Prostate cancer	ENSG00000186889	TMEM17	GTExv8.ALL.Kidney_Cortex	2	rs2710647	-13.57	rs6756655	-4.16	-2.35922	329	6.1242	9.11e-10	4.19e-07
Prostate cancer	ENSG00000186897	C1QL4	GTExv8.ALL.Kidney_Cortex	12	rs10875943	7.91	rs12822293	3.86	4.4818	298	5.6103	2.02e-08	5.58e-06
Prostate cancer	ENSG00000187664	HAPLN4	GTExv8.ALL.Kidney_Cortex	19	rs10423449	4.19	rs4808967	3.74	3.4471	354	3.4963	0.000472	0.0235722
Prostate cancer	ENSG00000188234	AGAP4	GTExv8.ALL.Kidney_Cortex	10	rs10993994	9.44	rs10761581	-5.32	1.7564	218	-3.1903	0.00142	0.0478298
Prostate cancer	ENSG00000198945	L3MBTL3	GTExv8.ALL.Kidney_Cortex	6	rs7769599	-4.26	rs6569648	5.07	-3.8021	558	-3.97377	7.07e-05	0.00542426
Prostate cancer	ENSG00000213186	TRIM59	GTExv8.ALL.Kidney_Cortex	3	rs1317365	-4.66	rs10513551	-4.03	-4.5125	359	4.47157	7.76e-06	0.00107166
Prostate cancer	ENSG00000214954	LRRC69	GTExv8.ALL.Kidney_Cortex	8	rs10956795	4.26	rs7015294	3.72	3.931	290	3.9419	8.09e-05	0.00588015
Prostate cancer	ENSG00000234378	Lnc-LAPTM4A-2	GTExv8.ALL.Kidney_Cortex	2	rs11679737	-4.51	rs11679737	3.97	-4.51064	603	-4.51064	6.46e-06	0.000991251
Prostate cancer	ENSG00000239470	RPL21P97	GTExv8.ALL.Kidney_Cortex	11	rs4910450	3.48	rs4282978	3.07	2.3452	358	3.8589	0.000114	0.0078717
Prostate cancer	ENSG00000250673	REELD1	GTExv8.ALL.Kidney_Cortex	4	rs17021106	3.93	rs4835286	4.68	3.8605	356	3.7542	0.000174	0.0109225
Prostate cancer	ENSG00000261105	LMO7-AS1	GTExv8.ALL.Kidney_Cortex	13	rs17256822	-3.65	rs9593109	5.14	3.49398	560	3.49398	0.000476	0.0235722
Prostate cancer	ENSG00000267470	ZNF571-AS1	GTExv8.ALL.Kidney_Cortex	19	rs8110656	-5.3	rs2161520	3.33	1.9882	282	3.4212	0.000623	0.0277536
Prostate cancer	ENSG00000267795	SMIM22	GTExv8.ALL.Kidney_Cortex	16	rs1049208	-4.31	rs9925944	-3.65	-3.8621	388	3.2333	0.00122	0.0432005
Prostate cancer	ENSG00000271828	HSALNG0041976	GTExv8.ALL.Kidney_Cortex	5	rs252894	-4.1	rs832552	3.56	-3.8313	492	-3.4224	0.000621	0.0277536
Prostate cancer	ENSG00000272950	Lnc-BRI3-3	GTExv8.ALL.Kidney_Cortex	7	rs6465657	12.72	rs17169479	-4.4	6.0278	335	-4.685	2.8e-06	0.00048335
Prostate cancer	ENSG00000277491	Lnc-MRM3-3	GTExv8.ALL.Kidney_Cortex	17	rs684232	10.15	rs684232	3.78	10.1463	409	10.1463	3.44e-24	4.75e-21
Prostate cancer	ENSG00000279254	TEC	GTExv8.ALL.Kidney_Cortex	2	rs17540157	3.44	rs10209278	4	3.38824	651	3.52759	0.000419	0.0231456
Skin cancer	ENSG00000004534	RBM6	GTExv8.ALL.Kidney_Cortex	3	rs7613875	4.51	rs7613875	5.06	4.5052	325	4.3408	1.42e-05	0.00164957
Skin cancer	ENSG00000075399	VPS9D1	GTExv8.ALL.Kidney_Cortex	16	rs1805007	21.97	rs1110331	-4.57	-8.0309	397	8.0309	9.67e-16	2.24666e-13
Skin cancer	ENSG00000104450	SPAG1	GTExv8.ALL.Kidney_Cortex	8	rs16897870	-9.03	rs2008612	-4.24	4.6465	370	-4.81588	1.47e-06	0.000186289
Skin cancer	ENSG00000136824	SMC2	GTExv8.ALL.Kidney_Cortex	9	rs1857984	6.144	rs1411101	4.57	-3.5784	481	-4.8294	1.37e-06	0.000186289
Skin cancer	ENSG00000155749	ALS2CR12	GTExv8.ALL.Kidney_Cortex	2	rs700635	12.69	rs10931940	-4	-8.4842	345	8.4842	2.17e-17	6.04996e-15
Skin cancer	ENSG00000164068	RNF123	GTExv8.ALL.Kidney_Cortex	3	rs7613875	4.51	rs2883059	3.73	-3.5816	315	-3.5816	0.000341	0.0237677
Skin cancer	ENSG00000170464	DNAJC18	GTExv8.ALL.Kidney_Cortex	5	rs13181561	4.11	rs11242465	4.13	3.5888	266	3.5888	0.000332	0.0237677
Skin cancer	ENSG00000172543	CTSW	GTExv8.ALL.Kidney_Cortex	11	rs11227306	4.81	rs2303385	-4.09	4.2222	349	-4.2222	2.42e-05	0.00259498
Skin cancer	ENSG00000180279	CTD-2568A17.5	GTExv8.ALL.Kidney_Cortex	19	rs2455069	3.76	rs273634	-4	3.5876	540	-3.5876	0.000334	0.0237677
Skin cancer	ENSG00000184939	ZFP90	GTExv8.ALL.Kidney_Cortex	16	rs9938842	-4.47	rs7190307	-3.02	-1.3333	310	3.7072	0.00021	0.019516
Skin cancer	ENSG00000185324	CDK10	GTExv8.ALL.Kidney_Cortex	16	rs1805007	21.97	rs1805008	-3.85	12.0702	411	-12.0702	1.52e-33	2.11888e-30
Skin cancer	ENSG00000204060	FOXO6	GTExv8.ALL.Kidney_Cortex	1	rs12142181	-3.94	rs12045171	4.22	3.5878	441	3.6475	0.000265	0.0230881
Skin cancer	ENSG00000204991	SPIRE2	GTExv8.ALL.Kidney_Cortex	16	rs1805007	21.97	rs1800331	4.87	3.5774	354	6.7003	2.08e-11	3.6244e-09
Skin cancer	ENSG00000214078	CPNE1	GTExv8.ALL.Kidney_Cortex	20	rs2425025	13.69	rs761826	-5.2	-3.0678	301	3.534	0.000409	0.0271498
Skin cancer	ENSG00000222019	URAHP	GTExv8.ALL.Kidney_Cortex	16	rs1805007	21.97	rs7498985	-4.16	8.8526	251	-8.8526	8.55e-19	2.97967e-16
Skin cancer	ENSG00000230006	ANKRD36BP2	GTExv8.ALL.Kidney_Cortex	2	rs7608166	-7.08	rs11686263	3.27	-4.0103	163	-3.4441	0.000573	0.0363074
Skin cancer	ENSG00000260259	RP11-368I7.4	GTExv8.ALL.Kidney_Cortex	16	rs1805007	21.97	rs460879	4.19	-8.0729	410	-10.2728	9.35e-25	4.34463e-22
Skin cancer	ENSG00000261118	RP11-104N10.1	GTExv8.ALL.Kidney_Cortex	16	rs1805007	21.97	rs729201	-3.32	0.9378	414	-7.8281	4.95e-15	9.85757e-13
Skin cancer	ENSG00000272347	RP11-43F13.4	GTExv8.ALL.Kidney_Cortex	5	rs2853677	10.16	rs12518095	3.16	1.1273	370	3.7263	0.000194	0.0193169
Skin cancer	ENSG00000272368	RP4-605O3.4	GTExv8.ALL.Kidney_Cortex	12	rs11169162	4.35	rs7972465	-4.29	-2.6869	313	3.6313	0.000282	0.023124
Skin cancer	ENSG00000274627	NA	GTExv8.ALL.Kidney_Cortex	16	rs1805007	21.97	rs3922634	4.87	-10.4167	416	-10.4167	2.08e-25	1.44976e-22
Skin cancer	ENSG00000276073	NA	GTExv8.ALL.Kidney_Cortex	20	rs4911154	10.46	rs4911389	3.72	6.29	240	6.3254	2.53e-10	3.91869e-08

## Sheet: Table S11
Table S11. The results of TWAS analyses (FUSION) using eQTL data from renal clear cell carcinoma.
SPM	Gene symbole	PANEL	CHR	BEST.GWAS.ID	BEST.GWAS.Z	EQTL.ID	EQTL.Z	EQTL.GWAS.Z	NSNP	TWAS.Z	TWAS.P	FDR
Bladder cancer	GSTM1	TCGA-KIRC.TUMOR	1	rs3754446	3.677	rs2234696	3.18	-1.46737	32	-4.26307	2.02e-05	0.0413494
Bladder cancer	LY6K	TCGA-KIRC.TUMOR	8	rs1435453	-5.521	rs1435453	-6.46	-5.52071	12	4.38572	1.16e-05	0.0413494
Gastric cancer	THBS3	TCGA-KIRC.TUMOR	1	rs2075571	11.672	rs2066981	-4.29	-10.197	26	10.76	5.32e-27	2.18386e-23
Gastric cancer	GBAP1	TCGA-KIRC.TUMOR	1	rs2075571	11.672	rs11264337	-4.46	9.49029	26	-9.49029	2.3e-21	4.72075e-18
Gastric cancer	GBA	TCGA-KIRC.TUMOR	1	rs2075571	11.672	rs2075566	-3.36	7.84615	26	-8.10697	5.19e-16	7.10165e-13
Gastric cancer	HCN3	TCGA-KIRC.TUMOR	1	rs12749306	8.192	rs2297480	-4.13	8.06771	23	-8.06771	7.16e-16	7.34795e-13
Gastric cancer	ZNF595	TCGA-KIRC.TUMOR	4	rs3829	2.758	rs2006748	2.73	0.04811	24	5.27493	1.33e-07	9.09942e-05
Gastric cancer	LYNX1	TCGA-KIRC.TUMOR	8	rs2572874	-7.475	rs7816480	10.21	-6.8857	41	-6.8857	5.75e-12	4.72075e-09
Gastric cancer	AP4E1	TCGA-KIRC.TUMOR	15	rs4775912	1.898	rs2614780	3.68	0.49057	55	4.19331	2.75e-05	0.0141109
Gastric cancer	SLC14A1	TCGA-KIRC.TUMOR	18	rs9959453	-2.478	rs10502870	4.02	2.2215	94	3.919	8.89e-05	0.0405483
Gastric cancer	KIF3B	TCGA-KIRC.TUMOR	20	rs13111	1.28	rs6057559	-2.89	0.6837	41	4.8406	1.29e-06	0.000756493
Lung cancer	THBS3	TCGA-KIRC.TUMOR	1	rs914615	-4.321	rs2066981	-4.29	-4.2021	26	4.30216	1.69e-05	0.0115483
Lung cancer	GBAP1	TCGA-KIRC.TUMOR	1	rs914615	-4.321	rs11264337	-4.46	3.861	26	-3.86104	0.000113	0.0356385
Lung cancer	GBA	TCGA-KIRC.TUMOR	1	rs914615	-4.321	rs2075566	-3.36	3.5808	26	-4.41888	9.92e-06	0.010168
Lung cancer	C4orf43	TCGA-KIRC.TUMOR	4	rs10034495	3.815	rs10029699	-3.33	1.77449	62	-3.9296	8.51e-05	0.0290758
Lung cancer	SLC6A3	TCGA-KIRC.TUMOR	5	rs31490	-11.053	rs748209	3.64	3.2776	83	4.26316	2.02e-05	0.0118314
Lung cancer	SMPD2	TCGA-KIRC.TUMOR	6	rs13195517	4.13	rs13195517	6.37	4.1279	45	4.1279	3.66e-05	0.0187575
Lung cancer	ABI1	TCGA-KIRC.TUMOR	10	rs11015249	3.532	rs1409128	-3.72	2.7169	84	-3.97181	7.13e-05	0.0278427
Lung cancer	AMICA1	TCGA-KIRC.TUMOR	11	rs1056562	6.084	rs1629083	7.23	-5.99515	89	-3.78396	0.000154	0.0451
Lung cancer	STRC	TCGA-KIRC.TUMOR	15	rs2927071	-4.36	rs2927071	6.37	-4.3609	13	-4.3609	1.3e-05	0.01066
Lung cancer	ELL3	TCGA-KIRC.TUMOR	15	rs8040336	-4.79	rs3087657	-3.83	-3.7568	39	3.7568	0.000172	0.0470133
Lung cancer	CHRNA5	TCGA-KIRC.TUMOR	15	rs2036527	21.24	rs8053	11.78	-7.42122	50	-7.42122	1.16e-13	4.756e-10
Lung cancer	CHRNA3	TCGA-KIRC.TUMOR	15	rs2036527	21.24	rs6495306	4.62	-6.95506	44	-6.95506	3.52e-12	7.216e-09
Lung cancer	CTSH	TCGA-KIRC.TUMOR	15	rs17244648	6.86	rs12148472	-5.65	-4.20441	56	3.96079	7.47e-05	0.0278427
Lung cancer	EARS2	TCGA-KIRC.TUMOR	16	rs1468138	4.21	rs7186974	-4.06	4.0462	70	-4.0462	5.21e-05	0.0237344
Lung cancer	RAB4B	TCGA-KIRC.TUMOR	19	rs11879413	-6.465	rs3733829	-5.96	3.04843	58	-4.58289	4.59e-06	0.006273
Prostate cancer	APITD1	TCGA-KIRC.TUMOR	1	rs636291	-4.9767	rs1307489	4.66	-3.6974	51	-4.92881	8.27e-07	0.000169494
Prostate cancer	NSUN4	TCGA-KIRC.TUMOR	1	rs17361950	4.5568	rs6662982	-7.85	4.4138	50	-4.41379	1.02e-05	0.00144172
Prostate cancer	FAAH	TCGA-KIRC.TUMOR	1	rs17361950	4.5568	rs5013330	-5.01	4.5227	51	-4.52273	6.1e-06	0.00100016
Prostate cancer	PHTF1	TCGA-KIRC.TUMOR	1	rs4839000	-4.0508	rs4839000	6.35	-4.0508	61	-3.6478	0.000264	0.0167744
Prostate cancer	AP4B1	TCGA-KIRC.TUMOR	1	rs3765598	-3.3168	rs3765598	-5.32	-3.3168	43	3.31683	0.00091	0.0405445
Prostate cancer	HIST2H3D	TCGA-KIRC.TUMOR	1	rs1349532	3.3038	rs1349532	-4.07	3.3038	4	-3.3038	0.000954	0.0411626
Prostate cancer	CTSS	TCGA-KIRC.TUMOR	1	rs4379678	-7.2786	rs12568757	4.13	-4.6709	49	-5.03146	4.87e-07	0.000110901
Prostate cancer	ARNT	TCGA-KIRC.TUMOR	1	rs4379678	-7.2786	rs7412746	6.07	-4.3625	44	-4.3625	1.29e-05	0.00165241
Prostate cancer	CREB3L4	TCGA-KIRC.TUMOR	1	rs10127983	7.4235	rs12403956	6.23	7.1176	33	6.15243	7.63e-10	3.90942e-07
Prostate cancer	PBXIP1	TCGA-KIRC.TUMOR	1	rs705094	6.3125	rs705094	-5.47	6.3125	31	-6.3125	2.75e-10	1.61032e-07
Prostate cancer	LAMC1	TCGA-KIRC.TUMOR	1	rs10797829	-4.7407	rs20558	-4.61	-4.4938	108	4.25646	2.08e-05	0.00258361
Prostate cancer	RAB7L1	TCGA-KIRC.TUMOR	1	rs823121	-5.9	rs823114	-6.24	5.7848	46	-5.78481	7.26e-09	2.70534e-06
Prostate cancer	PM20D1	TCGA-KIRC.TUMOR	1	rs823154	-5.8765	rs708727	-12.22	-5.375	47	4.97237	6.61e-07	0.000142602
Prostate cancer	C2orf43	TCGA-KIRC.TUMOR	2	rs9306894	9.476	rs13385191	-10.87	5.7391	97	-6.4279	1.29e-10	8.81285e-08
Prostate cancer	HAAO	TCGA-KIRC.TUMOR	2	rs1347930	4.659	rs1016607	-5.36	3.6341	59	-3.6341	0.000279	0.0173276
Prostate cancer	TGOLN2	TCGA-KIRC.TUMOR	2	rs2366404	-3.763	rs9248	6.85	-3.7407	64	-3.7407	0.000183	0.0136385
Prostate cancer	USP39	TCGA-KIRC.TUMOR	2	rs1561198	-9.861	rs2040349	-5.94	-7.0235	68	5.7055	1.16e-08	3.96237e-06
Prostate cancer	ALS2CR12	TCGA-KIRC.TUMOR	2	rs6754084	-5.495	rs7577057	-5.01	3.519	76	-4.4946	6.97e-06	0.00105815
Prostate cancer	MLPH	TCGA-KIRC.TUMOR	2	rs6760913	6.605	rs7582964	4.33	6.115	95	6.115	9.65e-10	4.39504e-07
Prostate cancer	SEPT2	TCGA-KIRC.TUMOR	2	rs4346380	7.826	rs11690506	5.32	-3.5784	45	-3.395	0.000686	0.0326967
Prostate cancer	GMPPB	TCGA-KIRC.TUMOR	3	rs7628207	4.673	rs9835157	4.77	4.60577	40	4.6058	4.11e-06	0.000701954
Prostate cancer	UBA7	TCGA-KIRC.TUMOR	3	rs1996664	4.625	rs2271960	-6.51	3.2716	30	-3.2716	0.00107	0.0452158
Prostate cancer	C3orf63	TCGA-KIRC.TUMOR	3	rs6445815	3.556	rs958755	-3.74	3.25926	51	-3.2593	0.00112	0.0463187
Prostate cancer	CHMP2B	TCGA-KIRC.TUMOR	3	rs1846049	12.588	rs17024046	4.92	11.6098	46	9.1947	3.76e-20	7.70612e-17
Prostate cancer	LOC344595	TCGA-KIRC.TUMOR	3	rs1283102	5.72	rs9821094	5.11	-4.15	76	-4.15	3.32e-05	0.00358123
Prostate cancer	TRIM59	TCGA-KIRC.TUMOR	3	rs9968151	-4.537	rs1451761	-6.65	-4.5375	41	4.3789	1.19e-05	0.00157349
Prostate cancer	ATP11B	TCGA-KIRC.TUMOR	3	rs529155	-3.471	rs12696498	-3.94	-3.28235	69	3.2824	0.00103	0.0439789
Prostate cancer	C4orf34	TCGA-KIRC.TUMOR	4	rs11544855	3.964	rs7691939	3.4	-1.8675	62	-3.3129	0.000923	0.0406815
Prostate cancer	PPA2	TCGA-KIRC.TUMOR	4	rs2726475	-8.725	rs2726527	4.69	6.0843	84	6.0843	1.17e-09	4.79583e-07
Prostate cancer	SAR1B	TCGA-KIRC.TUMOR	5	rs329304	4.16	rs329304	-3.45	4.1605	27	-4.41994	9.87e-06	0.00144172
Prostate cancer	FBXO38	TCGA-KIRC.TUMOR	5	rs2037997	4.159	rs2037997	-3.64	4.1591	52	-4.15909	3.2e-05	0.00358123
Prostate cancer	ERVFRDE1	TCGA-KIRC.TUMOR	6	rs7752029	-5.082	rs16870928	-4.05	-3.9035	38	4.08139	4.48e-05	0.00447891
Prostate cancer	NEDD9	TCGA-KIRC.TUMOR	6	rs2018336	-7.073	rs16871207	3.88	3.0828	194	3.66428	0.000248	0.0164611
Prostate cancer	UHRF1BP1	TCGA-KIRC.TUMOR	6	rs1998702	5.56	rs10947531	10.84	5.5357	71	5.53571	3.1e-08	9.07636e-06
Prostate cancer	PPP2R5D	TCGA-KIRC.TUMOR	6	rs6903229	3.517	rs2395943	3.59	-3.4875	53	-3.4875	0.000488	0.0253204
Prostate cancer	FAM162B	TCGA-KIRC.TUMOR	6	rs600928	-9.411	rs548101	6.94	4.0875	30	3.68952	0.000225	0.0156318
Prostate cancer	PLG	TCGA-KIRC.TUMOR	6	rs6935921	7.209	rs7767705	5.34	-6.0105	70	-4.49797	6.86e-06	0.00105815
Prostate cancer	BRI3	TCGA-KIRC.TUMOR	7	rs7796762	-8.253	rs2291750	3.36	5.3118	39	3.5108	0.000447	0.0236481
Prostate cancer	BAIAP2L1	TCGA-KIRC.TUMOR	7	rs7796762	-8.253	rs12539761	5.25	2.5275	63	5.12763	2.93e-07	7.50629e-05
Prostate cancer	CHMP4C	TCGA-KIRC.TUMOR	8	rs11782652	3.26	rs11782652	-9.94	3.2642	61	-3.2642	0.001098	0.0459255
Prostate cancer	LRRC69	TCGA-KIRC.TUMOR	8	rs10956795	4.26	rs10093786	3.41	3.6023	67	3.6592	0.000253	0.0164611
Prostate cancer	HAUS6	TCGA-KIRC.TUMOR	9	rs1048169	7.519	rs4977492	-5.32	6.7024	87	-6.7024	2.05e-11	1.68059e-08
Prostate cancer	DCAF12	TCGA-KIRC.TUMOR	9	rs10814062	5.333	rs10814064	3.49	3.1776	43	4.0157	5.93e-05	0.00565281
Prostate cancer	CDK9	TCGA-KIRC.TUMOR	9	rs10819305	4.265	rs1544105	3.57	3.275	43	3.2298	0.00124	0.0493472
Prostate cancer	FPGS	TCGA-KIRC.TUMOR	9	rs10819305	4.265	rs7033913	3.8	-3.3086	48	-3.5087	0.00045	0.0236481
Prostate cancer	ODF2	TCGA-KIRC.TUMOR	9	rs4837276	-3.586	rs7871140	4.2	-3.5455	34	-3.5455	0.000392	0.0225445
Prostate cancer	TOR1B	TCGA-KIRC.TUMOR	9	rs1043186	6.011	rs7029757	-5.85	3.5985	53	-3.4743	0.000512	0.0262336
Prostate cancer	C9orf78	TCGA-KIRC.TUMOR	9	rs1043186	6.011	rs8113	-5.39	4.9022	64	-4.9022	9.48e-07	0.00017663
Prostate cancer	USP20	TCGA-KIRC.TUMOR	9	rs1043186	6.011	rs1108535	-3.4	-2.0148	80	3.9694	7.21e-05	0.00656751
Prostate cancer	HKDC1	TCGA-KIRC.TUMOR	10	rs5030938	-4.011	rs4746826	4.76	-3.9146	77	-3.80248	0.000143	0.0112722
Prostate cancer	MBL1P	TCGA-KIRC.TUMOR	10	rs12414764	4.207	rs726014	3.91	2.9328	61	4.20461	2.62e-05	0.00315864
Prostate cancer	PLAC9	TCGA-KIRC.TUMOR	10	rs7907311	4.304	rs12412762	-5.59	3.7907	61	-5.10862	3.25e-07	7.83632e-05
Prostate cancer	C10orf32	TCGA-KIRC.TUMOR	10	rs11191401	-5.068	rs4919690	-10.36	-3.8817	54	3.88127	0.000104	0.00924455
Prostate cancer	METTL10	TCGA-KIRC.TUMOR	10	rs11245344	3.827	rs7898003	8.49	3.7037	43	3.30762	0.000941	0.0410336
Prostate cancer	C11orf17	TCGA-KIRC.TUMOR	11	rs2455603	3.27	rs2653559	-4.86	2.7009	44	-3.36805	0.000757	0.0348645
Prostate cancer	MADD	TCGA-KIRC.TUMOR	11	rs896817	4.36	rs11570115	-5.34	2.7634	64	-4.18942	2.8e-05	0.0032792
Prostate cancer	RHOD	TCGA-KIRC.TUMOR	11	rs11227678	-3.38	rs11227678	-8.23	-3.3767	18	3.37671	0.000734	0.0341894
Prostate cancer	SLC37A2	TCGA-KIRC.TUMOR	11	rs950133	3.36	rs6590125	5.65	-2.8966	73	-3.83452	0.000126	0.0105403
Prostate cancer	LIMA1	TCGA-KIRC.TUMOR	12	rs6580738	3.571	rs8181679	-6.83	-3.506	59	3.7145	0.000204	0.0144172
Prostate cancer	CCDC53	TCGA-KIRC.TUMOR	12	rs17437668	4.418	rs11111146	-6.48	4.3838	55	-4.3838	1.17e-05	0.00157349
Prostate cancer	MYO1H	TCGA-KIRC.TUMOR	12	rs2241215	4.395	rs3825393	-8.26	3.8202	83	-3.8202	0.000133	0.0106895
Prostate cancer	VSIG10	TCGA-KIRC.TUMOR	12	rs6490164	-4.325	rs4767664	3.18	2.2955	72	3.2561	0.00113	0.0463187
Prostate cancer	PIBF1	TCGA-KIRC.TUMOR	13	rs1543695	4.22	rs9543110	-5.77	2.3544	96	-3.43231	0.000598	0.0302618
Prostate cancer	DNAJC3	TCGA-KIRC.TUMOR	13	rs7334552	-3.35	rs12583796	3.62	-3.321	49	-3.32099	0.000897	0.0405445
Prostate cancer	HAUS4	TCGA-KIRC.TUMOR	14	rs2295680	3.7	rs12589539	7.39	3.6375	41	3.3177	0.000908	0.0405445
Prostate cancer	STYX	TCGA-KIRC.TUMOR	14	rs12436601	-4.21	rs17125746	3.86	3.2406	50	3.2406	0.001193	0.0479422
Prostate cancer	C14orf129	TCGA-KIRC.TUMOR	14	rs12147175	3.27	rs11624919	6.37	-2.9506	33	-3.4104	0.000649	0.0316346
Prostate cancer	SPPL2A	TCGA-KIRC.TUMOR	15	rs12440570	-3.307	rs12440570	7.08	-3.30693	39	-3.87577	0.000106	0.00924455
Prostate cancer	BNIP2	TCGA-KIRC.TUMOR	15	rs7882	-4.383	rs3843695	-3.9	-3.575	64	3.575	0.00035	0.0210978
Prostate cancer	MRPS34	TCGA-KIRC.TUMOR	16	rs2575372	-3.72	rs12149777	5.46	-3.38554	51	-3.42	0.000626	0.0312924
Prostate cancer	FLYWCH2	TCGA-KIRC.TUMOR	16	rs757164	3.313	rs8054735	-4.55	-3	56	3.65968	0.000253	0.0164611
Prostate cancer	NLRC3	TCGA-KIRC.TUMOR	16	rs8044546	-3.414	rs12933120	-7.26	2.55906	39	-3.72888	0.000192	0.0140537
Prostate cancer	MPHOSPH6	TCGA-KIRC.TUMOR	16	rs4889467	5.646	rs10514532	7.96	4.53846	89	4.85668	1.19e-06	0.000212079
Prostate cancer	BANP	TCGA-KIRC.TUMOR	16	rs12918162	-4.314	rs11640820	-4.26	4.02469	104	-4.02469	5.71e-05	0.00557269
Prostate cancer	LRRC46	TCGA-KIRC.TUMOR	17	rs2325752	4.101	rs2325752	6.01	4.1013	55	4.1013	4.11e-05	0.00421172
Prostate cancer	POLI	TCGA-KIRC.TUMOR	18	rs11083046	5.013	rs11083046	-8.28	5.0125	43	-5.2861	1.25e-07	3.41583e-05
Prostate cancer	ATP8B3	TCGA-KIRC.TUMOR	19	rs11084908	3.96	rs8106290	3.75	1.4171	49	3.4134	0.000641	0.0316346
Prostate cancer	DNAJB1	TCGA-KIRC.TUMOR	19	rs1803768	-3.244	rs1803768	5.18	-3.2443	45	-3.2443	0.00118	0.0478893
Prostate cancer	CYP4F3	TCGA-KIRC.TUMOR	19	rs2072604	3.913	rs3794989	4.94	-2.1786	155	-3.5158	0.000438	0.0236232
Prostate cancer	HAUS8	TCGA-KIRC.TUMOR	19	rs11666569	-5.733	rs7253742	-7.61	-3.4074	55	3.4074	0.000656	0.0316346
Prostate cancer	GMIP	TCGA-KIRC.TUMOR	19	rs10423449	4.185	rs8113682	3.79	3.1383	43	3.5203	0.000431	0.0235556
Prostate cancer	ETV2	TCGA-KIRC.TUMOR	19	rs8110747	4.179	rs2239914	-3.96	4.0976	39	-3.5425	0.000396	0.0225445
Prostate cancer	ZBTB32	TCGA-KIRC.TUMOR	19	rs10401695	3.877	rs107068	6.7	-3.5949	42	-3.5949	0.000324	0.019822
Prostate cancer	TMEM149	TCGA-KIRC.TUMOR	19	rs231236	4.136	rs12459634	-11.96	-3.3898	47	3.3898	0.000699	0.0329333
Prostate cancer	ZNF793	TCGA-KIRC.TUMOR	19	rs6508736	4.386	rs2306201	-3.23	-3.4217	44	3.7434	0.000182	0.0136385
Prostate cancer	ZNF781	TCGA-KIRC.TUMOR	19	rs16958863	4.356	rs17246792	6.1	4.1852	41	3.8659	0.000111	0.00947894
Prostate cancer	C19orf33	TCGA-KIRC.TUMOR	19	rs7250689	12.177	rs931750	-4.89	-3.8218	46	3.8218	0.000132	0.0106895
Prostate cancer	KCNK6	TCGA-KIRC.TUMOR	19	rs8101725	-7.852	rs2270094	4.43	-3.9278	49	-4.1296	3.63e-05	0.00381522
Prostate cancer	ATP5SL	TCGA-KIRC.TUMOR	19	rs284662	-3.767	rs284661	-4.52	-3.7209	18	4.1526	3.29e-05	0.00358123
Prostate cancer	CEACAM21	TCGA-KIRC.TUMOR	19	rs4803481	-6.538	rs11882144	-11.86	-4.6402	23	5.6026	2.11e-08	6.65299e-06
Prostate cancer	GSK3A	TCGA-KIRC.TUMOR	19	rs3745233	-5.09	rs3810148	2.64	-2.929	20	-3.5651	0.000364	0.0216237
Prostate cancer	RCN3	TCGA-KIRC.TUMOR	19	rs3760707	4.913	rs2878342	3.45	3.183	31	3.6676	0.000245	0.0164611
Prostate cancer	ENTPD6	TCGA-KIRC.TUMOR	20	rs2281558	-3.99	rs6115101	-5.56	-3.625	54	3.5337	0.00041	0.0230218
Prostate cancer	PYGB	TCGA-KIRC.TUMOR	20	rs2281558	-3.99	rs11697384	-5.36	-3.977	74	3.528	0.000419	0.0232092
Prostate cancer	ABHD12	TCGA-KIRC.TUMOR	20	rs2281558	-3.99	rs2281558	4.09	-3.989	77	-3.989	6.63e-05	0.00617645
Prostate cancer	UQCC	TCGA-KIRC.TUMOR	20	rs7280	-5.07	rs2425062	-6.75	-4.9146	67	4.9146	8.89e-07	0.000173524
Prostate cancer	CEP250	TCGA-KIRC.TUMOR	20	rs6087705	-4.99	rs143384	3.53	-4.3902	43	-3.797	0.000146	0.0112916
Prostate cancer	WFDC10B	TCGA-KIRC.TUMOR	20	rs432448	-4.22	rs454874	4.12	-3.6463	57	-3.6463	0.000266	0.0167744
Prostate cancer	WFDC3	TCGA-KIRC.TUMOR	20	rs7263437	-3.99	rs6073905	-13.41	-3.5357	59	3.5583	0.000373	0.0218418
Prostate cancer	CABLES2	TCGA-KIRC.TUMOR	20	rs2427345	-5.51	rs6089360	5.22	-3.3235	79	-3.7199	0.000199	0.0143105
Prostate cancer	SLC2A4RG	TCGA-KIRC.TUMOR	20	rs1058319	-10.17	rs1151624	-3.78	-8.4184	48	7.0248	2.14e-12	2.19297e-09
Prostate cancer	TTLL1	TCGA-KIRC.TUMOR	22	rs5759167	-17.79	rs738378	2.68	-3.7875	75	-11.2665	1.92e-29	7.87008e-26
Prostate cancer	BIK	TCGA-KIRC.TUMOR	22	rs5759167	-17.79	rs7402	4.18	-9.5116	72	-7.38707	1.5e-13	2.0495e-10
Skin cancer	CTSS	TCGA-KIRC.TUMOR	1	rs4970926	4.726	rs12568757	4.13	-4.4316	49	-5.22919	1.7e-07	5.81542e-05
Skin cancer	ANGEL2	TCGA-KIRC.TUMOR	1	rs6679892	4.242	rs11120082	5.46	2.6061	35	3.8623	0.000112	0.0170281
Skin cancer	AAK1	TCGA-KIRC.TUMOR	2	rs10865378	3.729	rs7579933	-3.9	3.49485	78	-3.5117	0.000445	0.0409588
Skin cancer	C2orf42	TCGA-KIRC.TUMOR	2	rs13403416	3.574	rs3732258	-4.51	3.55319	46	-3.49617	0.000472	0.0421209
Skin cancer	ALS2CR12	TCGA-KIRC.TUMOR	2	rs700635	12.685	rs7577057	-5.01	-10.0316	76	12.5582	3.58e-36	7.34795e-33
Skin cancer	STRADB	TCGA-KIRC.TUMOR	2	rs2540334	9.837	rs12991600	3.17	7.19	31	6.41777	1.38e-10	7.08113e-08
Skin cancer	SEPT2	TCGA-KIRC.TUMOR	2	rs10933553	3.916	rs11690506	5.32	3.85124	45	4.75967	1.94e-06	0.000497731
Skin cancer	UBA7	TCGA-KIRC.TUMOR	3	rs2271960	-4.134	rs2271960	-6.51	-4.13402	30	4.134	3.56e-05	0.00664264
Skin cancer	MST1R	TCGA-KIRC.TUMOR	3	rs7613875	4.505	rs2280406	4.79	-3.70833	32	-4.4554	8.37e-06	0.00202111
Skin cancer	RBM6	TCGA-KIRC.TUMOR	3	rs7613875	4.505	rs9861216	7.31	4.29897	79	4.299	1.72e-05	0.00371611
Skin cancer	LRRC33	TCGA-KIRC.TUMOR	3	rs843511	-3.404	rs1798624	4.23	2.62245	64	3.7879	0.000152	0.0201277
Skin cancer	MANBA	TCGA-KIRC.TUMOR	4	rs179195	-3.895	rs223510	4.62	-2.76	71	-3.5497	0.000386	0.0384111
Skin cancer	BBS7	TCGA-KIRC.TUMOR	4	rs13152701	4.052	rs13145213	4.66	3.9278	47	3.9278	8.57e-05	0.0150688
Skin cancer	C5orf34	TCGA-KIRC.TUMOR	5	rs6451705	-4.42	rs4072919	5.27	-4.41584	39	-4.41584	1.01e-05	0.00230336
Skin cancer	PAIP1	TCGA-KIRC.TUMOR	5	rs6451705	-4.42	rs4073848	-3.92	-3.62245	43	3.62245	0.000292	0.0322999
Skin cancer	ERAP2	TCGA-KIRC.TUMOR	5	rs1363907	-3.53	rs2762	17.4	-3.28125	72	-3.44774	0.000565	0.0483193
Skin cancer	DNAJC18	TCGA-KIRC.TUMOR	5	rs11242465	3.59	rs11242465	6.01	3.58879	24	3.58879	0.000332	0.0349451
Skin cancer	PSMG4	TCGA-KIRC.TUMOR	6	rs11242831	-3.752	rs12206593	-4.48	-3.7442	70	3.7442	0.000181	0.0232189
Skin cancer	SPAG1	TCGA-KIRC.TUMOR	8	rs2514680	5.121	rs2453656	-5.69	4.9394	57	-4.9394	7.84e-07	0.00022988
Skin cancer	SMC2	TCGA-KIRC.TUMOR	9	rs6479223	6.12	rs7854630	5.21	-5.5208	78	-5.5208	3.37e-08	1.25762e-05
Skin cancer	MDK	TCGA-KIRC.TUMOR	11	rs16938506	-4.28	rs876701	-4.15	-4.24615	15	4.24615	2.17e-05	0.00437867
Skin cancer	CCDC88B	TCGA-KIRC.TUMOR	11	rs663743	6.81	rs541207	-4.34	5.07368	31	-5.07368	3.9e-07	0.00012315
Skin cancer	EIF1AD	TCGA-KIRC.TUMOR	11	rs552130	4.24	rs491973	4.09	3.70526	42	3.80737	0.00014	0.0191567
Skin cancer	KRT1	TCGA-KIRC.TUMOR	12	rs2741158	3.979	rs2741159	12.29	3.90722	93	3.90722	9.34e-05	0.0153363
Skin cancer	CTSH	TCGA-KIRC.TUMOR	15	rs12148472	4.284	rs12148472	-5.65	4.2837	56	-3.4621	0.000536	0.0468145
Skin cancer	CBFA2T3	TCGA-KIRC.TUMOR	16	rs2911451	4.273	rs579740	-4.72	3.5446	63	-3.54455	0.000393	0.0384111
Skin cancer	ACSF3	TCGA-KIRC.TUMOR	16	rs4302032	3.504	rs4782469	4.81	2.6983	49	3.82732	0.00013	0.0190589
Skin cancer	DPEP1	TCGA-KIRC.TUMOR	16	rs12918773	18.786	rs154665	3.77	-9.6392	45	-6.00924	1.86e-09	8.48367e-07
Skin cancer	CHMP1A	TCGA-KIRC.TUMOR	16	rs12918773	18.786	rs460879	-4.42	-8.0729	38	-3.50966	0.000449	0.0409588
Skin cancer	C16orf55	TCGA-KIRC.TUMOR	16	rs12918773	18.786	rs258322	-4.83	18.1757	36	-18.1757	8.04e-74	3.30042e-70
Skin cancer	CDK10	TCGA-KIRC.TUMOR	16	rs12918773	18.786	rs7206570	3.8	-0.3652	43	-10.9344	7.89e-28	6.47769e-25
Skin cancer	C16orf7	TCGA-KIRC.TUMOR	16	rs12918773	18.786	rs7189734	4.53	5.9358	45	5.93578	2.92e-09	1.19866e-06
Skin cancer	FANCA	TCGA-KIRC.TUMOR	16	rs258322	18.176	rs12598316	8.15	3.0419	77	-3.6841	0.00023	0.0277691
Skin cancer	SPIRE2	TCGA-KIRC.TUMOR	16	rs1805007	21.969	rs17226075	-4.62	3.8175	71	-3.81746	0.000135	0.0191095
Skin cancer	CENPBD1	TCGA-KIRC.TUMOR	16	rs8049897	18.512	rs7203948	4.17	1.0776	48	8.58459	9.12e-18	6.2396e-15
Skin cancer	DBNDD1	TCGA-KIRC.TUMOR	16	rs8049897	18.512	rs10852628	4.79	11.2788	66	11.2789	1.67e-29	1.71384e-26
Skin cancer	LOC100130015	TCGA-KIRC.TUMOR	16	rs3803683	17.092	rs10431948	5.81	-11.6465	49	-11.6465	2.39e-31	3.27032e-28
Skin cancer	ALKBH5	TCGA-KIRC.TUMOR	17	rs2746025	3.921	rs860567	4.83	3.70103	63	3.70103	0.000215	0.0267447
Skin cancer	C17orf57	TCGA-KIRC.TUMOR	17	rs6504872	-3.084	rs6504872	8.64	-3.08421	69	-3.56036	0.00037	0.0379712
Skin cancer	FEM1A	TCGA-KIRC.TUMOR	19	rs10424978	-6.102	rs4807643	3.95	3.0198	42	3.61644	0.000299	0.0322999
Skin cancer	ZNF561	TCGA-KIRC.TUMOR	19	rs10401707	4.185	rs7256212	-4.69	3.40741	31	-3.88668	0.000102	0.0161042
Skin cancer	ZNF846	TCGA-KIRC.TUMOR	19	rs10416236	4.433	rs7258907	6.15	4.04167	22	4.23953	2.24e-05	0.00437867
Skin cancer	FXYD7	TCGA-KIRC.TUMOR	19	rs9807905	-3.217	rs1688007	4.36	-2.86325	64	-3.6559	0.000256	0.0300251
Skin cancer	TGM3	TCGA-KIRC.TUMOR	20	rs214803	12.23	rs6137426	5.27	7.1717	111	7.17172	7.41e-13	4.34544e-10
Skin cancer	NCOA6	TCGA-KIRC.TUMOR	20	rs4911442	12.49	rs1018503	-4.42	-4.8646	65	4.86458	1.15e-06	0.000314717
Skin cancer	UQCC	TCGA-KIRC.TUMOR	20	rs2425025	13.69	rs2425062	-6.75	-3.6162	67	3.61616	0.000299	0.0322999
Skin cancer	CEP250	TCGA-KIRC.TUMOR	20	rs224371	-3.92	rs143384	3.53	-3.8866	43	-3.52517	0.000423	0.0403817
Skin cancer	FAM83D	TCGA-KIRC.TUMOR	20	rs2064181	-3.92	rs4300896	-3.35	3.5962	50	-3.92129	8.81e-05	0.0150688

## Sheet: Table S12
Table S12. Detailed results of colocalization results.
eQTLs	Tissue	GWAS	SNP	PP.H0	PP.H1	PP.H2	PP.H3	PP.H4
PSCA	Kidney_Cortex	Bladder cancer	6963	6.52884e-07	1.35255e-05	0.00312756	0.0638594	0.932999
PSCA	Kidney_Cortex	Gastric cancer	6820	9.66467e-45	2.23669e-43	0.0173434	0.400795	0.581861
LYNX1	Kidney_Cortex	Gastric cancer	6958	1.08182e-47	5.57237e-43	1.94135e-05	0.999971	9.758e-06
PM20D1	Kidney_Cortex	Prostate cancer	4238	3.31707e-05	3.43751e-05	0.069682	0.0713531	0.858897
NOL10	Kidney_Cortex	Prostate cancer	7476	3.03646e-14	6.75588e-13	0.0349444	0.777299	0.187757
TMEM17	Kidney_Cortex	Prostate cancer	4334	3.08159e-44	2.3846e-43	0.111495	0.862746	0.0257597
SETD9	Kidney_Cortex	Prostate cancer	6232	0.0123529	0.278179	0.012341	0.277491	0.419636
GNMT	Kidney_Cortex	Prostate cancer	5210	0.000155639	0.00964069	0.015438	0.956253	0.018513
L3MBTL3	Kidney_Cortex	Prostate cancer	6848	0.00427218	0.0449317	0.00720916	0.0749521	0.868635
AGAP4	Kidney_Cortex	Prostate cancer	3078	5.25413e-09	4.08192e-09	0.524857	0.407693	0.0674492
HAUS4	Kidney_Cortex	Prostate cancer	6785	0.0829742	0.260057	0.0431634	0.134804	0.479001
TELO2	Kidney_Cortex	Prostate cancer	7782	0.150657	0.328975	0.0925735	0.201918	0.225877
WFDC3	Kidney_Cortex	Prostate cancer	5418	7.80834e-05	0.185284	0.000105481	0.249732	0.564801
SEPTIN2	Kidney_Cortex	Prostate cancer	6462	5.01884e-15	3.56118e-15	0.553911	0.392981	0.053108
C10orf32	Kidney_Cortex	Prostate cancer	4145	3.9624e-11	6.18602e-11	0.367374	0.573478	0.0591483
RBM6	Kidney_Cortex	Skin cancer	2871	0.0025502	0.0199055	0.0193107	0.149921	0.808313
DNAJC18	Kidney_Cortex	Skin cancer	2888	0.174969	0.24156	0.110584	0.15235	0.320538
SPIRE2	Kidney_Cortex	Skin cancer	4960	1.59862e-100	7.61823e-100	0.170707	0.813488	0.0158053
CPNE1	Kidney_Cortex	Skin cancer	3375	1.10524e-41	1.15799e-40	0.0864311	0.905551	0.00801781
SEPTIN2	Kidney_Cortex	Skin cancer	6270	0.214997	0.148243	0.292076	0.201247	0.143437
ERAP2	Kidney_Cortex	Skin cancer	6427	8.8569e-11	0.370882	4.49614e-11	0.187835	0.441283
